# Supplementary material for: To infer the probability of cervical ossification of the posterior longitudinal ligament and explore its impact on cervical surgery
Source: Sci Rep. 2023 Jun 17;13:9816. doi: 10.1038/s41598-023-36992-7 (PMC10276809; doi:10.1038/s41598-023-36992-7)
Supplement: Supplementary file 3 — Supplementary Information 3. [file 41598_2023_36992_MOESM3_ESM.xlsx]

## Sheet: Training cohort
ID	Status	OALL	Gender	Age	ESR	hs_CRP	WBC	RBC	HCT	MCV	MEHC	MCHC	PLT	PDW	Neutrophil_absolute_value	NEUT	Lymphocyte_absolute_value	LYM	Monocyte_absolute_value	MONO	Eosinophil_absolute_value	EO	BASO	CV	PCT	TBil	DBil	IBil	DBil_TBil_ratio	TB	ALB	GLB	ALB_GLB_ratio	GGT	TBA	AST	ALT	AST_ALT_ratio	ALP	PAB	ChE	BUN	Cr	UA	HCO	Ccr	Cys_C	BMI	Emergency_admission
1	2	2	1	38	3	1	12.1	5.74	0.4	70.2	22.2	317	151	0.16	11.3	0.939	0.6	0.048	0.1	0.006	0.1	0.006	0	0.18	0.122	13	3.6	9.4	0.3	66.5	42.9	23.6	1.8	53	4.8	25	61	0.4	49	319.2	11025	5.31	89	439	22.7	66	1.148	26.37	0
2	2	2	2	64	4	3	30.24	4.79	0.35	73.2	24.19	330.4	180.5	0.18	29.43	0.973	0.55	0.018	0.25	0.008	0	0	0.01	0.19	0.204	28.8	8.5	20.3	0.3	61.4	39.3	22.1	1.8	19	0.2	31	18	1.7	64	234.1	8146	4.48	52	288	26.7	109	0.71	21.36	0
3	2	2	2	50	16	2	9.59	4.32	0.354	81.9	25.5	311	263	0.12	6.17	0.643	2.64	0.275	0.63	0.066	0.12	0.013	0.03	0.21	0.28	5.4	2.7	2.7	0.5	64.5	36.1	28.4	1.3	20.4	6.27	39	15	2.6	69	258.5	6687	3.47	59	207	23.9	112	0.69	22.89	0
4	1	2	2	82	31	1	6.29	4.27	0.399	93.36	29	310.6	103.1	0.17	5.57	0.885	0.67	0.106	0.05	0.008	0	0	0	0.14	0.076	7	3	4	0.4	63.3	39.7	23.6	1.7	12	2.5	20	13	1.5	52	169.4	7502	4.26	61	289	24.6	106	0.728	20.44	0
5	2	2	2	48	12	1	17.52	3.51	0.322	91.75	31.3	341.2	213.7	0.16	15.73	0.898	0.95	0.054	0.84	0.048	0	0	0	0.14	0.173	9.9	3.3	6.6	0.3	64.3	41.2	23.1	1.8	25	4.8	22	29	0.8	85	197.6	9286	3.85	43	215	22.5	149	0.523	24.24	0
6	2	2	2	85	80	2	20.83	3.92	0.371	94.74	29.29	309.2	330.2	0.16	17.51	0.841	1.04	0.05	2.23	0.107	0.03	0.002	0.01	0.14	0.285	6	1.1	4.9	0.2	68.2	36.1	32.1	1.1	144	2.2	32	67	0.5	165	189.5	6441	18.57	78	15	30	49	1.505	22.3	0
7	1	2	1	61	7	2	18.3	4.45	0.41	91.6	30.1	328	180	0.15	15.7	0.856	1.46	0.08	1.16	0.063	0	0	0	0.13	0.158	13.9	5.7	8.2	0.4	65.5	39.4	26.1	1.5	35	10.9	38	39	1	62	249.7	7787	6.26	87	235	22.7	71	1.068	24.8	0
8	2	2	1	39	19	1	17.15	4.38	0.38	86.59	28.51	329.3	243.7	0.16	15.79	0.921	1.03	0.06	0.33	0.019	0	0	0	0.13	0.189	9.7	2.9	6.8	0.3	65.9	44.5	21.4	2.1	39	1.8	19	31	0.6	50	292.7	8576	4.09	55	289	24.7	188	0.418	22.32	0
9	2	2	2	48	34	2	21.99	3.52	0.309	87.83	30.1	342.7	198.8	0.16	20.35	0.926	0.91	0.041	0.71	0.032	0.01	0	0.02	0.13	0.181	4.2	1.8	2.4	0.43	65.3	37	28.3	1.3	10	1.4	27	11	2.5	58	206.3	6840	6.87	62	224	22.9	98.7	0.78	26.04	0
10	2	2	1	49	15	2	6.1	4.2	0.4	95.86	32.76	341.8	251	0.16	3.56	0.583	1.95	0.32	0.47	0.077	0.08	0.014	0.03	0.13	0.213	6.8	2.2	4.6	0.32	57.8	37	20.8	1.8	28	9.5	14	26	0.5	134	194.2	6924	4.95	71	397	28.8	94.88	0.81	24.8	0
11	1	2	2	51	38	1	18.62	3.88	0.37	95.05	31.68	333.3	167.7	0.16	17	0.913	1.11	0.059	0.51	0.027	0	0	0.01	0.14	0.183	9.5	3.5	6	0.4	67	36.1	30.9	1.2	23	6.7	23	5	4.6	60	170.8	9572	3.73	70	345	23.7	95	0.81	23.81	0
12	1	2	2	55	21	2	13.22	4.28	0.37	86.53	28.07	324.4	257.7	0.16	12.53	0.948	0.56	0.042	0.1	0.007	0	0	0.03	0.14	0.203	9.8	4	5.8	0.4	56.8	34.4	22.4	1.5	24	0.7	18	11	1.6	59	123.6	7299	3.12	56	174	26.6	161	0.487	25.89	0
13	1	2	2	46	11	1	11.95	3.98	0.363	91.2	30.9	339	267	0.12	10.9	0.912	0.78	0.065	0.27	0.023	0	0	0	0.12	0.29	7.6	1.4	6.2	0.18	63	38.1	24.9	1.5	11	2	20	12	1.7	70	194.4	8079	2.74	48	193	22.8	114.4	0.68	27.78	0
14	2	1	1	72	7	3	16.13	4.25	0.39	91.67	28.21	307.8	148.4	0.17	15.05	0.933	0.78	0.048	0.31	0.019	0	0	0	0.14	0.129	8	2.8	5.2	0.4	54	31.3	22.7	1.4	13	1.5	29	20	1.5	53	194.8	5036	7.9	94	239	19.9	88	0.869	27.3	0
15	2	2	1	45	10	1	15.2	4.13	0.39	93.4	31.4	336	268	0.16	12.9	0.848	1	0.064	1.2	0.076	0.2	0.011	0	0.13	0.213	13.5	3.1	10.4	0.2	59.9	38.1	21.8	1.7	32	6.7	20	16	1.3	72	266.4	7947	9.46	65	234	25.2	86	0.89	23.95	0
16	2	2	1	56	71	2	24.94	3.17	0.288	90.76	30.25	333.3	355	0.17	23.36	0.937	1.08	0.043	0.49	0.02	0	0	0	0.15	0.26	6.3	2	4.3	0.3	59.9	36.6	23.3	1.6	45	10.5	44	58	1.4	116	347.2	4853	8.73	72	199	31.1	74	1.03	25.71	0
17	1	2	1	60	11	2	5.84	4.41	0.401	90.89	30.5	335.6	195.9	0.16	3.12	0.534	1.83	0.314	0.52	0.09	0.33	0.056	0.04	0.13	0.163	12.42	3.72	8.7	0.3	61.4	40.6	20.8	2	15	5.8	17	15	1.1	64	303.5	8111	4.83	73	369	24.07	89.11	0.86	26.12	0
18	2	2	1	62	62	3	5.04	4.37	0.373	85.33	27.41	321.3	162.7	0.17	3.32	0.658	0.92	0.182	0.62	0.124	0.17	0.033	0.01	0.14	0.126	16.6	6.7	9.9	0.4	61.4	34.8	26.6	1.3	43	2.2	21	10	2.1	101	161.4	5047	2.39	64	261	27	79	0.969	20.46	0
19	2	2	2	57	8	1	16.37	3.21	0.3	93.47	31.7	339.1	300.3	0.16	14.25	0.87	1.01	0.062	1.1	0.067	0.01	0	0.01	0.13	0.246	17.9	5.5	12.4	0.3	67.1	40.3	26.8	1.5	21	2.8	14	10	1.4	39	265.5	7572	4.64	66	103	27.7	94	0.816	22.3	0
20	2	2	1	61	2	1	16.22	5.09	0.463	90.95	30.04	330.3	244.4	0.17	15.5	0.956	0.65	0.04	0.07	0.004	0	0	0	0.14	0.232	17.6	5.7	11.9	0.3	68.4	40	28.4	1.4	19	1.1	16	17	0.9	75	255.9	7456	4.93	72	200	26.7	91	0.846	22.31	0
21	2	2	1	42	13	2	12.86	3.89	0.371	95.28	32.52	341.3	196.9	0.16	12.04	0.936	0.67	0.052	0.15	0.012	0	0	0	0.13	0.138	11	2.7	8.3	0.2	60.6	37.1	23.5	1.6	23	7.4	21	26	0.8	71	251.9	8213	5.38	57	168	24.6	128	0.608	22.3	0
22	2	2	1	59	13	1	4.8	4.73	0.42	89.65	31.14	347.4	209.8	0.17	2.84	0.593	1.53	0.318	0.29	0.061	0.1	0.02	0.04	0.13	0.203	8	2	6	0.3	71.6	41	30.6	1.3	57	6.4	22	31	0.7	65	240.9	10786	4.78	81	352	26.1	84	0.911	30.08	0
23	2	2	1	64	7	2	14.71	4.15	0.302	72.71	22.61	311	295.2	0.17	11.1	0.754	2.09	0.142	1.5	0.102	0	0	0.03	0.16	0.231	8.5	1.7	6.8	0.2	54.4	34.5	19.9	1.7	14	1.1	25	15	1.7	75	208.4	6038	6.12	94	289	22	100	0.769	28.3	0
24	2	2	1	14	38	2	9.3	3.86	0.313	81.1	25.9	319	246	0.09	8.68	0.934	0.56	0.06	0.06	0.006	0	0	0	0.13	0.23	7.8	3	4.8	0.38	77.4	44.6	32.8	1.4	21	3.6	12	5	2.4	138	225	10652	3.18	40	280	21.6	150.2	0.52	16	0
25	2	2	2	56	21	1	18.26	3.95	0.33	83.41	27.1	324.9	283.3	0.16	16.21	0.888	1.39	0.076	0.65	0.036	0	0	0.01	0.14	0.248	4.3	2.2	2.1	0.5	67	35.8	31.2	1.1	16	9.2	20	16	1.3	53	240	7835	4.75	65	231	26.4	75	1.009	25.81	0
26	2	2	2	60	28	2	24.1	4.34	0.31	71.8	23	320	327	0.16	21.09	0.874	2.45	0.102	0.52	0.022	0.01	0	0.07	0.14	0.29	11.9	3.5	8.4	0.3	74.4	40.3	34.1	1.2	34	1.3	25	20	1.3	84	258.2	9763	2.56	61	131	23	107	0.724	24.77	0
27	2	2	2	50	23	1	10.9	4.05	0.36	89.2	30.4	341	269	0.15	7.31	0.668	2.48	0.227	0.68	0.062	0.39	0.036	0.08	0.14	0.221	7.8	1.7	6.1	0.2	66	39	27	1.4	42	6.4	15	18	0.8	58	289.9	8452	3.41	76	262	19.1	87	0.88	24.92	0
28	2	2	2	46	20	3	11.56	4.27	0.346	81	27.9	344	405	0.09	10.59	0.916	0.9	0.078	0.06	0.005	0	0	0.01	0.13	0.38	13.2	4.2	9	0.32	76.3	35.7	40.6	0.9	17	1.4	16	12	1.3	67	253.9	8819	3.87	64	233	19.5	138.7	0.56	26.49	0
29	2	2	1	65	36	3	9.69	4.01	0.385	96.09	32.33	336.4	201.3	0.16	7.78	0.803	1.21	0.125	0.69	0.071	0	0	0.02	0.14	0.17	10.4	1.2	9.2	0.12	62.1	35.1	27	1.3	26	1.2	26	10	2.6	44	228.9	9837	6.4	66	245	24.8	135.4	0.58	21.63	0
30	1	2	1	73	30	2	12.56	3.74	0.367	98.04	31.63	322.6	201.2	0.16	11.17	0.89	0.98	0.078	0.4	0.032	0	0	0	0.13	0.153	11.3	4.6	6.7	0.41	68.2	36	32.2	1.1	23	2.3	23	21	1.1	73	183.8	7156	6.24	66	161	24.7	97.3	0.79	22.41	0
31	2	1	1	56	10	3	14.95	4.33	0.407	94.05	31.06	330.3	237	0.16	13.9	0.93	0.76	0.051	0.29	0.02	0	0	0	0.14	0.187	11.1	3.9	7.2	0.35	64.7	34.5	30.2	1.1	47	1.8	27	39	0.7	101	281.1	7336	6.25	69	207	21.4	114.5	0.68	22.32	0
32	2	1	1	42	10	2	13.6	4.79	0.437	91.37	29.07	318.2	308.2	0.16	12.34	0.908	0.95	0.07	0.27	0.02	0.01	0.001	0.03	0.14	0.217	13.5	2.6	10.9	0.19	72.1	41.3	30.8	1.3	46	1.8	40	27	1.5	46	318.8	11026	6.32	72	451	23.4	109.5	0.71	23.8	0
33	2	2	1	63	12	2	11.87	4.73	0.423	89.31	28.99	324.6	186	0.16	11.15	0.94	0.64	0.054	0.02	0.002	0	0	0.05	0.14	0.154	9.7	3.2	6.5	0.33	66.9	36.4	30.5	1.2	19	0.8	28	15	1.8	69	196	5957	7.74	66	359	25.9	91.3	0.84	24.84	0
34	2	2	1	50	8	2	10.52	4.14	0.381	92	32.4	352	205	0.11	9.86	0.937	0.57	0.054	0.07	0.007	0	0	0.02	0.13	0.21	12.9	4.2	8.7	0.33	58.4	35.9	22.5	1.6	25	3.6	26	27	1	50	281.6	10159	5.18	85	234	30.6	107.3	0.72	25.9	0
35	2	1	1	55	25	2	17.62	3.54	0.331	93.5	31.6	338	294	0.1	14.43	0.819	1.82	0.103	1.35	0.077	0	0	0.02	0.13	0.28	11	3.1	7.9	0.28	58.5	31.6	26.9	1.2	12	0.6	42	27	1.6	59	234.8	7882	4.01	61	215	28.7	94.9	0.81	19.72	0
36	1	2	2	67	31	3	6.29	2.9	0.273	94.05	30.69	326.3	319.3	0.16	4.16	0.661	0.77	0.123	0.53	0.085	0.81	0.129	0.01	0.14	0.219	8.5	2.5	6	0.29	58.7	27.6	31.1	0.9	36	5.2	46	25	1.8	73	111.3	6191	4.79	36	120	29.2	125.3	0.62	23.14	0
37	1	2	2	52	10	2	11.99	5.57	0.369	66.31	20.65	311.4	272.4	0.16	10.39	0.867	1.47	0.123	0.08	0.007	0.04	0.004	0	0.15	0.243	15.3	3.6	11.7	0.24	71.3	38.6	32.7	1.2	12	1.4	24	26	0.9	60	312.5	6378	3.54	53	233	16.8	126.1	0.62	24.65	1
38	2	2	2	55	10	2	12.62	4.44	0.408	91.98	30.05	326.6	200.2	0.17	11.59	0.919	0.74	0.059	0.28	0.022	0	0	0	0.13	0.197	16.3	5.8	10.5	0.36	64.9	43.7	21.2	2.1	22	4.4	15	27	0.6	95	224.7	9113	6.55	43	52	24.4	113.8	0.68	27.06	0
39	2	2	2	57	29	1	12.62	3.73	0.367	98.32	32.87	334.3	282.1	0.16	11.92	0.944	0.45	0.036	0.12	0.009	0.11	0.009	0.02	0.12	0.233	17.4	4.7	12.7	0.27	71.1	40.6	30.5	1.3	16	2	15	13	1.2	88	240.8	9090	2.69	39	156	25.1	137.6	0.57	22.21	0
40	2	2	1	52	3	2	9.93	4.88	0.438	89.8	31.6	352	157	0.12	9.17	0.924	0.69	0.069	0.06	0.006	0	0	0.01	0.12	0.17	12.4	3.2	9.2	0.26	71.9	44.5	27.4	1.6	60	7.3	11	14	0.8	64	334	11150	6.76	81	240	24.1	112.3	0.69	23.34	0
41	2	2	2	55	6	3	20.63	3.96	0.366	92.44	29.5	319.1	196.6	0.17	18.77	0.91	0.51	0.025	1.35	0.065	0.01	0	0	0.14	0.184	9.5	6.8	2.7	0.72	73.3	42.6	30.7	1.4	31	0.5	49	31	1.6	121	228.6	7245	6.85	39	146	29.5	104.3	0.74	19.56	0
42	2	2	2	55	6	3	20.63	3.96	0.366	92.44	29.5	319.1	196.6	0.17	18.77	0.91	0.51	0.025	1.35	0.065	0.01	0	0	0.14	0.184	9.5	6.8	2.7	0.72	73.3	42.6	30.7	1.4	31	0.5	49	31	1.6	121	228.6	7245	6.85	39	146	29.5	104.3	0.74	19.56	0
43	2	2	2	46	9	3	25.02	4.57	0.396	86.55	28	323.5	221.5	0.16	23.19	0.927	0.85	0.034	0.92	0.037	0	0	0.06	0.14	0.183	10.3	3.1	7.2	0.3	71.3	39.2	32.1	1.2	18	0.9	20	15	1.3	83	258.1	10301	3.72	53	187	28.6	123.2	0.63	27.34	1
44	2	2	1	58	5	2	13.8	5.22	0.435	83.43	26.75	320.6	295.9	0.16	13.01	0.943	0.61	0.044	0.16	0.012	0	0	0.01	0.14	0.231	11	2.6	8.4	0.24	70.1	39	31.1	1.3	33	0.6	19	11	1.7	104	289.3	8697	3.17	46	245	20.1	137.4	0.57	23.92	0
45	1	2	1	58	49	3	18.69	4.36	0.415	95.19	31.19	327.6	406	0.16	16.25	0.869	0.83	0.045	1.52	0.081	0.07	0.004	0.02	0.13	0.29	25.5	12.2	13.3	0.48	84.2	41.9	42.3	1	58	5.7	84	59	1.4	137	295.2	9808	9.11	64	188	26.6	102.8	0.75	22.49	0
46	1	1	1	38	2	2	13.22	6.86	0.449	65.5	20.3	310	321	0.1	8.59	0.649	3.42	0.259	0.69	0.052	0.43	0.033	0.09	0.17	0.29	12	4.7	9.1	0.24	66.7	42.7	22.7	1.3	58	5.9	40	70	0.6	78	368.3	11273	6.44	89	530	22.2	72.2	1.05	26.99	0
47	1	2	1	42	5	1	20.91	5.34	0.485	90.75	29.33	323.2	121.3	0.18	18.96	0.907	0.98	0.047	0.94	0.045	0.01	0	0.03	0.13	0.135	17	3.8	13.2	0.22	59.5	37.5	22	1.7	63	4.8	40	128	0.3	61	398.9	8398	6.35	44	314	22.2	132.6	0.59	19.72	0
48	2	1	2	67	27	2	11.33	4.46	0.399	89.5	30.7	343	187	0.13	10.38	0.916	0.87	0.077	0.06	0.005	0	0	0.02	0.12	0.21	11	3	8	0.27	70	33	37	0.9	35	4.6	86	32	2.7	107	157.9	5898	3.79	57	248	16.4	81.2	0.94	22.67	0
49	1	2	2	72	13	1	12.53	4.08	0.393	96.13	32.37	336.7	220.9	0.16	11.61	0.927	0.72	0.058	0.16	0.013	0.01	0.001	0.02	0.14	0.192	11.3	5.8	5.5	0.51	73.1	41.7	31.4	1.3	17	3.2	27	16	1.7	105	199.8	8148	5.37	60	216	23.2	102.8	0.75	24.78	0
50	2	2	1	50	6	1	13.18	4.18	0.362	86.6	30.4	351	184	0.12	12.1	0.918	0.77	0.058	0.3	0.023	0	0	0.01	0.12	0.19	16.2	6.2	10	0.38	68	40	28	1.4	36	0.2	30	39	0.8	77	309.8	10757	8.35	79	426	20.3	105.4	0.73	27.1	0
51	1	2	1	53	3	1	14.91	4.64	0.419	90.3	31.7	351	224	0.11	13.38	0.897	1.43	0.096	0.09	0.006	0	0	0.01	0.12	0.22	12.1	3.2	8.9	0.26	69.7	41.3	28.4	1.5	76	1.2	27	33	0.8	88	373.1	8844	7.04	65	511	22.1	136.9	0.57	21.26	0
52	1	2	2	42	23	2	15.84	3.67	0.326	88.8	28.57	321.8	238.3	0.16	14.02	0.885	0.88	0.056	0.92	0.058	0	0	0.01	0.15	0.19	9.8	2.9	6.9	0.3	78.7	45.8	32.9	1.4	10	13.7	42	32	1.3	69	223.3	10120	3.89	39	173	19	128.1	0.61	25.78	0
53	2	1	1	66	6	2	11.16	4.26	0.39	91.66	29.87	325.9	172	0.16	10.18	0.912	0.71	0.063	0.27	0.024	0	0	0	0.14	0.136	15.4	5.7	9.7	0.37	62.5	41.1	21.4	1.9	20	3.7	15	12	1.3	48	301.5	7941	5.53	55	235	21.4	107	0.72	23.88	0
54	2	2	1	37	5	2	13.14	7.22	0.484	67	20.6	308	236	0.14	12.51	0.952	0.54	0.041	0.08	0.006	0	0	0.01	0.17	0.23	33.8	14.5	19.3	0.43	74.1	45	29.1	1.5	19	1.2	20	7	2.9	63	284.5	12406	5.76	89	331	20.1	101.7	0.76	19.84	0
55	2	2	2	56	9	2	14.2	3.86	0.346	89.59	29.42	328.4	258.7	0.16	13.03	0.917	0.98	0.069	0.18	0.013	0	0	0.01	0.13	0.18	7.9	2.1	5.8	0.27	61.6	35.6	26	1.4	17	0.1	25	17	1.5	75	241.6	11349	3.21	44	94	29.5	117.4	0.66	20.89	0
56	2	2	2	75	48	3	16.12	4.14	0.331	80	25.67	320.8	250.6	0.16	13.57	0.842	1.21	0.075	1.29	0.08	0	0	0.05	0.15	0.216	7.4	3	4.4	0.41	61.3	33.6	27.7	1.2	20	1.7	10	12	0.8	61	299.3	8007	7.72	101	387	25.9	53.5	1.39	23.92	0
57	2	2	2	44	13	3	12.69	4.15	0.386	93.08	29.83	320.5	220.5	0.16	10.91	0.86	1.03	0.081	0.73	0.058	0.01	0.001	0.01	0.13	0.199	19	6.2	12.8	0.33	58.8	34.2	24.6	1.4	16	7	43	14	3.1	101	204.5	6064	3.44	45	108	28	108.8	0.71	23.05	0
58	1	1	1	43	5	1	9.22	5.4	0.497	92	29.53	320.9	406.3	0.16	8.43	0.914	0.72	0.078	0.05	0.005	0	0	0.03	0.13	0.286	10	3.2	6.8	0.32	76.1	46.7	29.4	1.6	41	0.4	22	23	1	82	357	9927	6.05	74	262	29.8	108.8	0.71	27.31	0
59	2	1	2	41	7	2	18.39	4.45	0.408	91.7	32.6	355	365	0.1	17.69	0.962	0.63	0.034	0.05	0.003	0	0	0.02	0.12	0.33	14.5	6	8.5	0.41	70.2	41.9	28.3	1.5	31	50.4	20	16	1.3	70	303.6	9880	2.22	32	194	21	178.7	0.44	23.15	0
60	2	2	2	48	7	1	5.64	4.88	0.398	81.49	26.99	331.2	239.8	0.16	2.78	0.493	2.24	0.397	0.32	0.058	0.27	0.048	0.03	0.14	0.209	6.7	2.1	4.6	0.31	80.4	50.8	29.6	1.7	16	5.2	26	16	1.6	83	287.4	8044	5.6	63	314	23.1	134.2	0.58	23.23	0
61	2	2	2	73	11	1	11.79	3.44	0.31	90.08	30.09	334.1	153.2	0.17	9.93	0.842	0.64	0.055	1.14	0.097	0.05	0.004	0.02	0.16	0.157	24.3	10.7	17.3	0.29	58	36.3	21.7	1.7	13	1.3	10	13	0.8	71	124.7	5400	5.25	39	206	20.6	100.7	0.77	19.84	0
62	2	2	2	57	10	3	13.45	5.51	0.377	68.38	21.08	308.2	141.5	0.17	11.37	0.845	1.26	0.094	0.82	0.061	0	0	0	0.15	0.132	20.2	6	14.2	0.3	73.8	36	37.8	1	10	2.2	39	15	2.6	94	175.4	8676	7.01	37	160	24.3	93.4	0.82	22.6	0
63	2	2	2	52	7	1	13.96	4.05	0.394	97.42	31.73	325.7	165.7	0.16	12.84	0.92	0.8	0.058	0.31	0.022	0	0	0.01	0.14	0.152	19.8	5.8	14	0.29	75.1	38.4	36.7	1	12	0.7	51	52	1	63	258.3	6871	5.88	56	233	21.1	102.8	0.75	24.03	0
64	2	2	1	48	2	2	12.75	6.44	0.444	69.02	21.21	307.3	276.7	0.18	11.6	0.91	1.04	0.081	0.11	0.009	0	0	0	0.16	0.235	16.8	4.9	11.9	0.29	71.5	43.3	28.2	1.5	25	0.4	27	28	1	61	281	7097	4.47	70	203	28	110.5	0.7	24.03	0
65	1	1	1	55	9	2	17.66	5.01	0.45	89.67	28.46	317.4	225.5	0.16	16.68	0.944	0.78	0.044	0.19	0.011	0	0	0.02	0.15	0.168	18.2	4.5	13.7	0.25	67.7	40.3	27.4	1.5	229	2	31	68	0.5	57	249.8	7348	4.81	49	216	22.2	147	0.53	23.32	0
66	2	1	1	56	18	2	14.91	5.07	0.365	72.03	22.46	311.8	166.7	0.17	14.17	0.951	0.46	0.031	0.27	0.018	0	0	0.01	0.14	0.149	11.3	3.7	7.6	0.33	61.3	31.3	30	1	23	0.5	29	15	1.9	54	274.4	6281	6.86	59	170	25.3	97.9	0.79	20.05	1
67	2	2	1	60	6	2	8.99	4.38	0.358	81.7	27.2	332	213	0.08	6.92	0.77	1.11	0.123	0.76	0.085	0.17	0.019	0.03	0.13	0.18	25.5	8.5	17	0.33	67.6	36.5	31.1	1.2	22	1.2	29	20	1.5	57	300.3	8068	3.77	89	143	26.4	122.8	0.63	19.61	0
68	2	2	1	56	12	2	10.87	4.28	0.414	96.8	32.26	333.3	224.9	0.16	7.74	0.712	2.47	0.227	0.63	0.058	0.01	0.001	0.03	0.13	0.198	18.8	4.9	13.9	0.26	69.4	39.3	30.1	1.3	22	0.9	45	13	3.5	76	271.5	9161	5.43	54	194	25.7	88.7	0.86	22.86	0
69	1	1	1	39	3	1	12.72	3.75	0.328	87.4	28.23	323	202.7	0.16	10.5	0.826	1.36	0.107	0.82	0.065	0.01	0.001	0.03	0.14	0.161	10.8	3.1	7.7	0.29	54	31.1	22.9	1.4	50	13.1	15	34	0.4	48	320.6	5982	5.84	65	233	21.3	118.7	0.65	23.18	0
70	1	1	1	56	34	2	11.78	4.45	0.385	86.5	30.1	348	195	0.14	10.84	0.92	0.75	0.064	0.19	0.016	0	0	0	0.13	0.23	7.8	5	2.8	0.64	75.8	38.7	37.1	1	47	1.9	26	17	1.5	80	242.4	8175	5.71	55	303	24.6	100	0.77	27.43	0
71	2	2	1	39	4	1	8.43	5.06	0.355	70.2	21.7	310	158	0.12	7.69	0.912	0.58	0.069	0.16	0.019	0	0	0	0.15	0.16	16.2	6.2	10	0.38	54.4	37.2	17.2	2.2	17	1.2	20	17	1.2	50	143.4	6039	4.74	48	92	25.9	135.4	0.58	16.94	0
72	2	2	1	26	3	2	11.38	7.55	0.477	63.2	20.12	318.4	256.5	0.16	7.4	0.6506	3.16	0.2776	0.61	0.0534	0.18	0.0159	0.03	0.16	0.215	8.1	2.6	5.5	0.32	90.2	49.2	41	1.2	44	19.5	34	62	0.5	92	110.5	13528	5.52	47	382	27.4	138.1	0.56	27.72	0
73	2	2	2	55	14	2	7.11	3.38	0.298	88.32	28.47	322.3	184.8	0.17	4.98	0.7	1.45	0.205	0.55	0.077	0.12	0.016	0.02	0.13	0.169	18	3.9	14.1	0.22	56.3	31.2	25.1	1.2	24	4.1	25	45	0.6	62	165.1	5327	8.29	41	168	25.6	115.8	0.67	22.21	0
74	2	1	1	68	6	2	11.15	4.38	0.417	95.13	30.68	322.5	274	0.18	10.43	0.935	0.59	0.053	0.12	0.011	0	0	0	0.13	0.16	19.4	6.6	12.8	0.34	65.3	42.3	23	1.8	13	0.5	15	17	0.9	66	263.3	7523	7.96	54	20	34.6	115.8	0.67	23.94	0
75	2	2	1	52	19	3	15.7	4.63	0.407	87.9	29.8	339	243	0.09	13.8	0.879	1.04	0.066	0.85	0.054	0	0	0.01	0.13	0.22	18.6	5.7	12.9	0.31	69	40.4	28.6	1.4	20	3.4	28	29	1	69	314.3	8977	5.85	100	340	23.1	94.3	0.82	27.68	0
76	2	1	2	65	11	1	14.99	4.64	0.4	86.19	27.59	320.1	147.9	0.16	14.22	0.949	0.43	0.029	0.31	0.021	0.03	0.002	0	0.15	0.121	22.3	5.6	16.7	0.25	65	38.2	26.8	1.4	15	0.8	20	5	4	37	228.4	9776	5.54	38	312	23.9	132.6	0.59	19.11	0
77	1	1	1	53	8	2	14.78	5.06	0.464	91.67	30.43	332	247.1	0.16	13.68	0.926	0.99	0.067	0.11	0.007	0	0	0	0.13	0.181	13	4.7	8.3	0.36	66.2	44.6	21.6	2.1	123	0.9	31	90	0.3	84	425.9	9219	5.87	76	384	20.7	143.4	0.54	25.16	0
78	2	1	1	43	4	3	18.23	5	0.443	88.55	30.04	339.3	223.5	0.16	16.22	0.89	1.95	0.107	0.04	0.002	0.01	0.001	0.01	0.13	0.216	11.4	3.5	7.9	0.31	71.3	43.8	27.5	1.6	19	2.5	15	21	0.7	73	282.2	11591	6.19	64	429	22.5	125.7	0.62	25.65	0
79	2	2	1	58	14	2	6.15	3.87	0.354	91.35	30.39	332.7	268.9	0.17	5.45	0.887	0.65	0.106	0.04	0.006	0	0.001	0	0.13	0.191	16	5.8	10.2	0.36	58.7	31.8	26.9	1.2	19	1.6	17	15	1.1	71	229.1	6058	4.4	75	193	25.9	135.9	0.57	24.03	0
80	1	2	1	52	27	3	8.8	4.62	0.393	85.1	28.4	333	269	0.17	7.3	0.833	0.9	0.102	0.5	0.059	0.1	0.006	0	0.14	0.194	12.2	4.5	7.7	0.4	68.4	37	31.4	1.2	15	1.1	18	11	1.6	25	177.6	7280	5.7	61	389	23.4	127	0.613	27.68	0
81	2	2	1	54	14	2	19.74	4	0.35	87.74	30.36	346	257.1	0.16	17.22	0.872	1.51	0.077	1	0.051	0	0	0.01	0.13	0.225	8.9	2.2	6.7	0.2	63.6	39.7	23.9	1.7	39	1.6	13	15	0.9	64	263.8	7475	5.7	55	199	24.4	92	0.838	25.22	0
82	2	2	1	65	11	2	13.37	5.36	0.359	67.06	20.85	310.9	224.1	0.18	10.84	0.811	1.43	0.107	1.09	0.082	0	0	0	0.15	0.23	4.7	1.9	2.8	0.4	56.2	33.5	22.7	1.5	28	3.1	16	18	0.9	59	415.1	7333	6.83	76	246	27.4	77	0.99	18.83	0
83	1	2	1	75	6	1	5.43	3.41	0.285	83.5	24.94	298.7	208.8	0.16	3.18	0.585	1.03	0.19	0.75	0.139	0.44	0.081	0.03	0.14	0.156	13.9	5.7	8.2	0.4	54.6	31.3	23.3	1.3	14	7.5	21	15	1.4	63	103.3	4356	2.68	47	308	27.8	133	0.586	20.24	0
84	2	2	1	47	61	3	7.56	4.73	0.431	91.16	30.05	329.6	153.7	0.16	3.53	0.467	2.63	0.347	0.87	0.115	0.47	0.062	0.07	0.15	0.137	5.2	1.7	3.5	0.3	65.7	42.9	22.8	1.9	26	10.2	19	26	0.7	45	304.2	11305	4.38	73	429	27	114	0.677	28.6	0
85	1	2	1	57	44	2	13.03	3.82	0.379	99.08	32.95	332.6	444.1	0.17	10.8	0.829	1.07	0.082	1.06	0.081	0.1	0.008	0.01	0.14	0.272	9.7	2.8	6.9	0.29	51.3	30.4	20.9	1.5	19	3.5	92	24	3.9	97	215.8	6242	6.82	53	277	21.3	117.2	0.66	24.68	0
86	1	2	1	64	10	1	14.11	4.16	0.369	88.7	30.8	347	259	0.11	11.19	0.793	1.74	0.123	1.15	0.082	0.02	0.001	0.01	0.13	0.26	18.8	3.2	15.6	0.17	67.6	34.2	33.4	1	21	2.2	15	24	0.6	54	327.2	7325	9.54	64	345	22.8	54.1	1.38	23.53	0
87	1	1	2	45	12	1	16.15	4.13	0.377	91.4	31.13	340.6	345.1	0.16	14.95	0.926	1.09	0.068	0.1	0.006	0.01	0.001	0	0.13	0.245	11.6	2	9.6	0.17	66.3	38.3	28	1.4	25	2.2	9	17	0.5	72	272.7	9219	5.61	46	366	21.8	140.5	0.56	28.19	0
88	1	2	1	55	26	2	8.6	3.72	0.352	94.6	31.99	338.2	429	0.17	6.26	0.728	1.15	0.134	0.62	0.073	0.55	0.064	0.02	0.12	0.276	5	1.2	3.8	0.24	63.5	38.2	25.3	1.5	52	3.9	19	26	0.7	67	386.3	7235	7.78	61	212	28	88.8	0.86	21.09	0
89	2	2	1	62	17	2	14.6	4.34	0.391	90.12	29.6	328.5	243	0.16	13.26	0.909	1.01	0.069	0.3	0.021	0.01	0	0.02	0.15	0.186	5.4	2.4	3	0.4	60.7	37.3	23.4	1.6	13	0.9	19	19	1	53	184.9	6796	4.44	87	286	23.2	121	0.64	24.02	0
90	2	2	2	52	11	3	16.64	3.45	0.322	93.36	31.39	336.2	170.4	0.16	15.69	0.943	0.65	0.039	0.3	0.018	0	0	0	0.13	0.127	25	7.8	17.2	0.31	55.5	33.8	21.7	1.6	34	3.2	32	33	1	48	245.5	7405	4.65	47	220	26.6	145.9	0.54	18.73	0
91	2	2	2	68	75	3	12.61	3.11	0.267	85.79	27.78	323.9	482.6	0.17	11.7	0.928	0.77	0.061	0.12	0.009	0.01	0.001	0	0.16	0.357	3.6	0.8	2.8	0.22	81.4	31.9	49.5	0.6	36	1.9	11	8	1.4	57	161.5	7273	5.9	73	415	23.9	41.3	1.76	23.56	0
92	1	2	1	57	44	2	13.03	3.82	0.379	99.08	32.95	332.6	444.1	0.17	10.8	0.829	1.07	0.082	1.06	0.081	0.1	0.008	0.01	0.14	0.272	9.7	2.8	6.9	0.29	51.3	30.4	20.9	1.5	19	3.5	92	24	3.9	97	215.8	6242	6.82	53	277	21.3	117.2	0.66	24.68	0
93	1	2	2	51	13	3	12.44	3.8	0.335	88.2	29.5	334	271	0.13	11.07	0.89	1.03	0.083	0.34	0.027	0	0	0	0.12	0.3	4.8	1.2	3.6	0.25	66.4	38.8	27.6	1.4	21	2.6	25	31	0.8	77	237.1	8175	4.48	55	532	22.4	118.2	0.66	22.22	0
94	2	2	2	51	3	2	13.86	4.33	0.405	93.63	30.62	327.1	186.8	0.17	12.6	0.909	0.97	0.07	0.28	0.021	0.01	0.001	0	0.13	0.184	10.3	1.3	9	0.1	63.5	39.1	24.4	1.6	14	0.6	19	15	1.3	63	242.3	7494	4.69	57	178	22.8	105	0.735	24.03	0
95	2	2	1	54	59	3	20.74	4.2	0.38	90.42	30.7	339.5	175.2	0.16	17.88	0.862	1.65	0.08	1.17	0.056	0.03	0.001	0.01	0.14	0.15	15.5	6.8	8.7	0.4	60.6	35.1	25.5	1.4	53	9.4	14	40	0.4	111	160	6194	4.47	80	183	23.5	105	0.733	22.04	0
96	2	2	2	20	70	3	12.97	4.18	0.393	94.08	30.33	322.4	332.2	0.16	9.94	0.766	1.54	0.119	1.35	0.105	0.11	0.008	0.03	0.13	0.327	7.3	2.9	4.4	0.4	68.4	42.2	26.2	1.6	22	2.5	16	8	2	68	196.1	6528	3.16	40	161	23.9	130	0.596	19.23	0
97	2	2	2	57	3	1	13.03	5.26	0.342	65.07	19.71	302.9	301.7	0.16	9.72	0.746	2.04	0.157	0.99	0.076	0.26	0.02	0.02	0.15	0.249	11	3.2	12.5	0.2	71.7	44.5	26.6	1.6	16.2	0.23	19	15	0.6	81	216.9	5563	4.41	49	205	23.7	134	0.57	24.44	0
98	2	2	2	53	20	3	9.4	4.23	0.361	85.23	28.58	335.4	288.8	0.16	7.58	0.807	1.13	0.121	0.66	0.07	0.01	0.001	0.02	0.13	0.233	9.1	3.3	5.8	0.4	60.9	32.6	28.3	1.2	9	0.7	22	15	1.5	72	184.5	8795	1.76	45	157	25.4	157	0.497	23.11	0
99	2	2	1	57	12	1	15.02	4.76	0.46	95.94	33.64	350.7	242.8	0.16	12.5	0.832	0.97	0.065	1.55	0.103	0	0	0	0.12	0.226	11.6	0.2	11.4	0	127.6	48.7	78.9	0.6	31	1.4	48	33	1.5	46	336.2	10714	3.46	53	223	21.6	102	0.757	23.44	0
100	2	2	1	72	23	3	3.92	4.42	0.397	89.76	30.03	334.5	130.1	0.17	2.54	0.647	0.86	0.22	0.41	0.105	0.09	0.024	0.02	0.14	0.09	12.3	4	7.8	0.37	64.5	35.9	27.8	1.2	16	6.7	35	18	2	53	222	6669	3.89	75	412	25.5	74.5	1.02	27.43	0
101	2	2	1	39	5	2	12.91	4.52	0.397	87.96	29.74	338.1	165.7	0.17	12.22	0.946	0.38	0.03	0.31	0.024	0.01	0.001	0	0.14	0.136	8.8	3.1	5.7	0.35	54.9	32.7	22.2	1.5	26	3.8	21	53	0.4	72	310.3	6274	7.6	65	216	25.8	79.6	0.96	22.3	1
102	2	2	1	61	16	1	11.18	3.7	0.339	91.43	30.63	335	241	0.16	9.6	0.859	0.99	0.089	0.56	0.05	0.01	0.001	0.02	0.13	0.186	15.3	5.4	9.9	0.4	74.5	46.5	28	1.7	34	4.1	24	18	1.3	43	258.1	7618	5.73	85	317	24.4	85	0.901	19.81	0
103	2	2	1	57	30	3	21.03	3.64	0.34	93.89	31.35	333.9	312.8	0.16	18.74	0.891	1.32	0.063	0.9	0.043	0	0	0.06	0.13	0.239	6.9	2.8	4.1	0.4	55.3	31.5	23.8	1.3	23	12.8	15	13	1.2	52	168.9	9382	5.07	70	350	24.5	90	0.855	16.8	0
104	2	2	1	30	6	1	26.44	4.8	0.449	93.53	30.54	326.5	251.1	0.16	24.8	0.938	1.17	0.044	0.45	0.017	0.01	0	0	0.12	0.208	20.9	5.4	15.5	0.3	69.7	43.7	26	1.7	18	1.9	14	17	0.8	86	221.8	7421	2.1	63	208	23.8	139	0.561	19.92	0
105	2	2	1	61	22	1	7.32	4.02	0.379	94.27	31.92	338.5	191.1	0.16	4.94	0.675	1.62	0.221	0.53	0.073	0.18	0.025	0.04	0.13	0.141	7.6	2.7	4.9	0.36	53.8	34.1	19.7	1.7	31	31.5	16	25	0.6	70	245.6	7379	4.15	77	253	25.8	78.3	0.97	28.58	0
106	2	2	1	46	5	3	9.16	5.47	0.358	65.46	19.66	300.3	171.3	0.16	7.61	0.831	0.78	0.085	0.71	0.078	0.04	0.005	0.01	0.16	0.134	15	5.8	9.2	0.39	60.9	31.5	29.4	1.1	11	2.8	40	1	40	78	103	5160	2.76	65	155	26	103.5	0.75	22.05	0
107	1	2	1	51	70	2	14.92	3.56	0.318	89.15	30.12	337.8	205.6	0.17	12.32	0.826	1.66	0.111	0.92	0.061	0	0	0.03	0.12	0.192	10.9	2.3	8.6	0.21	75.9	33.2	42.7	0.8	30	2.3	75	45	1.7	72	202.5	5823	6.12	58	155	28.7	84.9	0.9	23.23	0
108	2	2	1	66	7	1	8.08	4.66	0.404	86.7	29.2	337	197	0.12	5.07	0.627	1.76	0.218	1.1	0.136	0.12	0.015	0.03	0.13	0.21	14.2	2	12.2	0.14	64.1	37	27.1	1.4	31	2.8	19	23	0.8	58	268.5	11635	6.26	63	209	22.6	88.7	0.86	21.48	0
109	2	2	1	61	7	1	12.51	4.35	0.354	81.4	27.1	333	195	0.1	11.58	0.925	0.77	0.062	0.15	0.012	0	0	0.01	0.13	0.19	8.8	2.6	6.2	0.3	60.4	36.7	23.7	1.5	18	3.2	17	19	0.9	73	208.9	7804	6.54	74	271	21.6	83.5	0.92	27.68	0
110	1	1	1	49	2	2	16.83	4.65	0.41	88.13	28.81	326.9	225.1	0.17	16.14	0.959	0.37	0.022	0.31	0.018	0.01	0.001	0	0.13	0.165	9.4	2.1	7.3	0.22	59.8	39.6	20.2	2	159	5.6	36	103	0.3	84	346.3	7378	7.34	66	347	24.6	64.6	1.17	23.88	1
111	1	1	1	50	5	2	11.9	4.12	0.378	91.87	30.23	329	286	0.16	11.04	0.928	0.77	0.065	0.06	0.005	0.01	0.001	0.02	0.13	0.236	13.1	3.6	9.5	0.27	64.6	36.7	27.9	1.3	20	1.2	45	19	2.4	62	262.5	9511	4.88	74	242	23.4	120.4	0.64	22.85	0
112	1	2	1	37	5	1	6.32	6.18	0.43	68.83	21.57	313.3	302.2	0.16	2.6	0.411	2.81	0.445	0.56	0.089	0.29	0.047	0.05	0.15	0.219	9.1	3.7	5.4	0.4	69.1	42	27.1	1.5	23	5.1	18	19	0.9	36	304.3	9948	2.82	88	395	19.1	93	0.828	17.1	0
113	2	2	2	59	11	1	9.6	3.9	0.35	90.4	30.6	339	117	0.17	8.9	0.925	0.5	0.051	0.1	0.01	0.1	0.013	0	0.14	0.113	7.3	2.3	5	0.3	61.7	37.2	24.5	1.5	18	14.5	22	20	1.1	59	279.5	8112	4.89	63	232	26.5	130	0.596	23.37	0
114	2	2	1	50	50	3	7.3	3.88	0.36	93.8	30.7	328	288	0.16	4.73	0.646	1.78	0.242	0.56	0.076	0.24	0.033	0.02	0.13	0.221	12.1	3.9	8.2	0.3	69.2	39.5	29.7	1.3	36	0.8	21	20	1.1	54	219.9	8750	3.53	72	231	25.6	111	0.696	24.77	0
115	2	2	1	52	5	2	19.3	3.79	0.37	97.64	31.53	323	193.2	0.17	18.67	0.968	0.61	0.032	0.01	0.001	0	0	0	0.12	0.132	7.3	1.5	5.8	0.2	58.3	34	24.3	1.4	43	1.6	16	25	0.6	56	338.4	8587	4.52	77	307	29.2	83	0.921	17.91	0
116	2	2	1	68	5	1	12.5	3.79	0.37	96.9	31.5	325	156	0.17	12	0.96	0.2	0.02	0.1	0.009	0.1	0.011	0	0.15	0.14	21.4	7.7	13.7	0.4	50.9	31.7	19.2	1.7	17	1.3	18	7	2.6	41	215.7	5362	5.5	59	200	25.2	101	0.76	19.15	0
117	2	2	2	56	30	2	12.2	4.15	0.301	72.59	22.82	314.4	231.6	0.18	9.92	0.813	1.34	0.11	0.91	0.075	0.02	0.002	0	0.16	0.244	10.6	2.5	8.1	0.2	67.2	40.3	26.9	1.5	19	0.5	21	18	1.2	70	226.4	6815	6.17	71	152	23.6	88	0.872	26.22	0
118	1	1	1	56	28	1	5.23	2.66	0.249	93.38	32.69	350.1	139.9	0.17	4.02	0.768	0.72	0.137	0.47	0.09	0.02	0.005	0	0.13	0.098	9.8	2.8	7	0.29	62.6	37.1	25.5	1.5	25	0.4	89	57	2.5	57	237.8	7571	6.16	68	310	18.8	107.3	0.72	21.61	0
119	2	2	2	51	7	2	6.82	3.61	0.322	89.1	28.98	325.3	160.4	0.17	5.79	0.849	0.68	0.1	0.35	0.051	0	0	0	0.13	0.184	10.1	2.2	7.9	0.22	67.4	41.4	26	1.6	17	0.4	21	10	2.1	55	244.8	7475	5.02	50	136	23.6	153.8	0.51	25.3	0
120	2	2	1	60	38	2	5.25	4.23	0.329	77.74	25.57	329	201.9	0.18	4.22	0.804	0.77	0.147	0.25	0.047	0	0	0.01	0.14	0.13	10.3	4	6.3	0.4	59	30.2	28.8	1	59	1.34	31	11	2.8	34	174.6	5025	4.83	51	123	22.6	137	0.57	20	0
121	2	2	1	56	71	2	24.94	3.17	0.288	90.76	30.25	333.3	355	0.17	23.36	0.937	1.08	0.043	0.49	0.02	0	0	0	0.15	0.26	6.3	2	4.3	0.3	59.9	36.6	23.3	1.6	45	10.5	44	58	1.4	116	347.2	4853	8.73	72	199	31.1	74	1.03	25.71	0
122	2	2	2	47	14	1	13.79	4.51	0.381	84.5	29.3	346	351	0.1	11.89	0.862	1.62	0.117	0.27	0.02	0	0	0.01	0.13	0.34	6	2.1	3.9	0.4	71.7	38.5	33.2	1.2	22	0.28	29	15	1.9	58	256.5	8144	4.56	57	197	17.4	134	0.58	24.89	0
123	1	2	2	53	62	2	7.65	3.85	0.346	89.65	29.68	331.1	338.5	0.16	5.9	0.771	1.19	0.155	0.44	0.057	0.04	0.006	0.09	0.14	0.206	17.6	4.9	12.7	0.28	66.1	29.8	36.3	0.8	27	1.3	87	57	1.5	53	273.8	6737	6.54	46	202	21.4	84.5	0.91	28.25	0
124	2	2	2	53	18	2	14.7	5.15	0.382	74.1	24.4	329	299	0.17	11.14	0.759	3.02	0.206	0.37	0.025	0.12	0.008	0.02	0.15	0.268	19.8	4.6	15.2	0.2	66.9	37.4	29.5	1.3	23	2.7	13	13	1	58	181.2	6930	4.83	50	157	25.5	95	0.811	25.3	0
125	2	2	1	51	16	2	6.77	3.97	0.349	87.88	29.29	333.3	190.3	0.17	3.69	0.546	2.44	0.36	0.56	0.083	0.05	0.007	0.03	0.13	0.168	7.2	1.3	5.9	0.18	54.8	32.6	22.2	1.5	17	2.6	17	16	1.1	44	230.6	6289	6.24	70	218	29.5	96.5	0.8	23.14	0
126	1	2	1	75	16	2	5.77	5.5	0.379	68.92	21.28	308.8	183.9	0.17	2.57	0.446	1.98	0.344	0.58	0.101	0.55	0.095	0.08	0.15	0.149	6.2	2.1	4.1	0.3	68.9	40.7	28.2	1.4	20	7.5	15	12	1.3	83	201.2	9261	5.73	76	315	22.8	72	1.051	20.83	0
127	2	2	1	56	34	2	6.52	3.65	0.291	79.7	25.2	316	262	0.12	2.75	0.422	2.2	0.337	0.54	0.083	0.97	0.149	0.06	0.17	0.3	4.3	2.4	1.9	0.6	60.9	36.1	24.8	1.5	30	7.85	24	20	1.2	100	301.5	6058	9.67	139	584	20.1	35	2.03	26.57	0
128	2	2	2	59	28	2	11.43	4.24	0.353	83.29	27.69	332.4	223	0.16	9.49	0.831	1.17	0.103	0.63	0.055	0.13	0.012	0	0.13	0.173	8.1	1.7	6.4	0.21	54.9	35.2	19.7	1.8	21	2.2	22	8	2.8	77	224.4	6909	4.41	68	185	27.4	112	0.69	22.51	0
129	2	2	1	64	29	3	9.35	3.48	0.329	94.49	31.38	332.1	174	0.16	6.24	0.668	1.95	0.209	0.82	0.088	0.29	0.031	0.04	0.14	0.162	9.1	2.5	6.6	0.27	56.7	30.3	26.4	1.1	35	2.8	21	19	1.1	38	182.1	5432	4.98	88	270	26.5	79.4	0.96	24.93	0
130	2	2	2	67	23	2	10.75	4.7	0.33	69.83	21.98	314.7	234.4	0.17	8.19	0.762	1.55	0.144	0.94	0.087	0.03	0.003	0.04	0.15	0.218	13.2	4.3	8.9	0.3	63.5	34.1	29.4	1.2	15	1.9	16	11	1.5	49	173.2	6962	3.57	45	147	24.6	92	0.833	20.61	0
131	2	2	1	57	13	3	9.59	3.88	0.379	97.55	32.93	337.5	286.9	0.17	6.26	0.653	1.63	0.17	1.03	0.107	0.65	0.067	0.02	0.12	0.24	31.1	10.8	20.3	0.3	66.7	37.1	29.6	1.3	44	0.9	15	23	0.7	62	231.5	6458	6.22	83	345	21.5	126	0.617	23.23	0
132	2	1	2	69	13	2	13.89	4.05	0.338	83.47	26.79	320.9	273.8	0.16	11.39	0.82	1.77	0.127	0.7	0.051	0	0	0.03	0.16	0.23	12.1	3.3	8.8	0.27	58.7	33.8	24.9	1.4	17	20.8	24	13	1.9	49	209.8	7892	6.54	54	174	26	98.7	0.78	25.71	0
133	2	2	2	52	10	2	12.41	4.31	0.387	89.8	28.5	318	238	0.1	9.17	0.739	2.4	0.193	0.8	0.064	0.02	0.002	0.02	0.13	0.23	12.7	2.8	9.9	0.22	70.7	41.4	29.3	1.4	17	0.6	16	16	1	64	188.2	9713	6.67	71	422	20.5	110.5	0.7	18.49	0
134	2	1	1	73	7	2	17.57	3.87	0.371	95.75	30.12	314.6	150.1	0.17	16.23	0.924	0.77	0.044	0.56	0.032	0	0	0	0.13	0.128	15.3	1.4	13.9	0.09	60.7	35.4	25.3	1.4	16	3.5	25	16	1.6	49	231.6	6215	6.18	74	220	22.1	93.9	0.82	19.23	0
135	2	2	2	51	10	1	9.79	2.84	0.268	94.22	31.6	335.4	193.8	0.16	7.74	0.791	1.1	0.112	0.95	0.097	0.01	0.001	0	0.13	0.165	10.4	4	6.4	0.4	54.7	33.6	21.1	1.6	14	1	15	14	1.1	53	161.9	5523	5.21	45	113	22.4	161	0.486	26.18	0
136	2	2	1	62	6	1	6.66	4.42	0.43	96.47	32.38	335.7	170.3	0.17	3.92	0.589	1.86	0.28	0.52	0.079	0.33	0.049	0.03	0.13	0.148	11.7	3	8.7	0.26	63.9	39.8	24.1	1.7	18	0.7	16	18	0.9	74	290.6	8103	6.71	83	233	31.7	86.99	0.88	21.2	0
137	2	2	2	50	14	2	9.24	4.44	0.409	92.19	29.45	319.5	353.7	0.16	6.23	0.674	2.08	0.225	0.88	0.095	0.03	0.003	0.03	0.16	0.255	5.3	2.1	3.2	0.4	66.2	32.5	33.7	1	12	7	39	20	1.9	63	195.1	5850	4.67	36	259	25.3	60	1.25	21.78	0
138	1	2	1	41	12	3	18.64	3.64	0.311	85.24	28.63	335.8	219.6	0.17	17.18	0.922	0.98	0.053	0.47	0.025	0	0	0	0.13	0.213	11.5	4.5	7	0.39	55.5	34.7	20.8	1.7	13	1.2	21	17	1.2	90	210.6	7636	7.52	93	530	21	89.9	0.85	46.06	0
139	2	2	2	68	20	2	7.1	5.31	0.33	61.2	19.5	318	207	0.17	4.16	0.587	2.01	0.284	0.64	0.091	0.19	0.027	0.08	0.16	0.196	11.3	4.6	6.7	0.4	64.1	36.9	27.2	1.4	29	4.8	19	32	0.6	62	230.2	5604	3.21	61	262	26	82	0.93	22.89	0
140	2	2	1	74	38	2	7.34	3.98	0.34	86.49	28.8	333	370.5	0.16	4.45	0.607	2.04	0.278	0.6	0.082	0.2	0.028	0.04	0.14	0.271	7.3	2.6	4.7	0.4	61.9	36.3	25.6	1.4	43	38.4	16	18	0.9	66	219.4	8056	3.36	62	299	21.7	79	0.968	22	0
141	2	2	1	58	67	2	10.38	3.93	0.315	80.05	25.51	318.6	441.1	0.16	6.33	0.609	3.27	0.315	0.68	0.066	0.07	0.006	0.03	0.17	0.31	6.7	2.4	4.3	0.36	52.9	28.2	24.7	1.1	37	8.1	15	26	0.6	46	211.2	5945	5.41	54	153	22.5	84	0.91	33.16	0
142	1	1	1	73	6	2	9.52	4.43	0.419	94.61	31.4	331.9	204.8	0.17	7.78	0.817	1.02	0.107	0.58	0.061	0.12	0.013	0.02	0.13	0.23	22	5	17	0.2	64.6	37.6	27	1.4	69.6	5.77	22	28	0.8	60	238.4	6196	8.79	69	362	27	76	1	32.45	0
143	2	2	1	81	4	2	13.72	4.5	0.39	87.14	29	332.8	198	0.17	10.98	0.8	1.46	0.106	1.27	0.092	0.01	0.001	0.01	0.14	0.177	8.8	2.9	5.9	0.3	55.2	33.9	21.3	1.6	16	2.6	18	16	1.1	46	194.2	6045	7.09	67	232	25.7	66	1.138	23.52	0
144	1	1	1	50	25	2	12.7	4.4	0.416	94.5	31.17	329.8	244.4	0.16	10.94	0.862	1.35	0.107	0.37	0.029	0.01	0.001	0.03	0.15	0.22	6	2.5	3.5	0.4	65.5	35.6	29.9	1.2	66	4.2	36	51	0.7	131	199	7644	4.6	65	246	22	135	0.578	24.77	0
145	2	2	1	54	75	3	13.42	4.19	0.351	83.77	26.71	318.8	283.1	0.16	11.14	0.83	1.51	0.113	0.68	0.051	0.03	0.002	0.06	0.15	0.21	6	1.8	4.2	0.3	63.3	38.3	25	1.5	64	0.6	16	24	0.7	76	316	10031	7.04	74	420	27.1	119	0.651	22.46	0
146	1	2	1	37	22	2	12.56	4.79	0.42	87.7	31.3	357	209	0.11	10.47	0.834	1.9	0.151	0.18	0.014	0	0	0.01	0.12	0.22	6.4	1.7	4.7	0.27	69.2	38.6	30.6	1.3	48	4	24	51	0.5	76	298.9	7777	4.35	85	459	20.5	94.5	0.81	27.76	0
147	2	2	1	53	7	1	14.74	4.76	0.42	87.65	29.54	337	228.4	0.17	13.18	0.894	1.4	0.095	0.15	0.01	0	0	0.01	0.14	0.19	13.8	4.2	9.6	0.3	61.6	38.3	23.3	1.6	31	1	20	18	1.1	52	262.5	9823	3.91	73	190	21.8	102	0.753	21.89	0
148	2	2	1	54	2	2	12.29	4.39	0.403	91.91	30.02	326.6	269.8	0.16	8.38	0.682	1.93	0.157	0.88	0.072	1.02	0.083	0.07	0.14	0.206	9.3	2.1	7.2	0.2	59.2	39.8	19.4	2.1	26	1.8	14	14	1	72	277	7307	2.38	67	190	26.4	103	0.748	19.71	0
149	2	2	1	60	19	1	13.4	4.49	0.42	93.3	30.6	328	222	0.16	12.44	0.926	0.93	0.069	0.05	0.004	0	0	0.02	0.12	0.194	10.2	3.1	7.1	0.3	71.9	37.7	34.2	1.1	28	5.1	25	22	1.1	79	269.2	7718	5.74	97	378	22.9	107	0.72	21.08	0
150	2	2	1	51	2	1	10.99	6	0.431	71.8	21.8	304	341	0.12	7.74	0.704	1.75	0.159	0.66	0.06	0.81	0.074	0.03	0.17	0.33	9.1	2.7	6.4	0.3	54	33	21	1.6	27.1	2.5	22	12	1.8	59	199	5951	3.67	72	187	27.6	91	0.84	16.66	0
151	2	2	1	42	13	2	10.63	4.37	0.411	94.08	32	340.2	178.8	0.17	10.19	0.9589	0.39	0.0364	0.03	0.0028	0.02	0.0015	0	0.13	0.148	19.4	10.2	14.4	0.26	71.7	38.1	33.5	2.1	34	1.1	26	18	1.4	55	271	8389	4.12	66	272	22.6	94.9	0.81	20.66	0
152	2	2	1	71	16	1	10.76	3.97	0.36	90.77	29.18	321.4	222.6	0.16	10.07	0.936	0.66	0.061	0.03	0.003	0	0	0	0.13	0.181	10.8	4.1	6.7	0.4	58.7	33.7	25	1.3	13	4.1	16	16	1	82	195.4	6184	6.49	91	173	25.3	92	0.833	18.37	0
153	1	2	1	46	7	2	6.67	3.25	0.282	86.65	28.17	325.1	222.9	0.17	4.29	0.643	1.5	0.226	0.56	0.084	0.28	0.043	0.04	0.14	0.181	8	2.5	5.5	0.31	58.7	34.1	24.6	1.4	22	1.4	25	29	0.9	72	272	7933	5.04	61	260	25	139.7	0.56	24.91	0
154	2	2	1	45	38	3	15.95	3.62	0.326	89.97	29.56	328.6	374	0.16	13	0.815	1.92	0.121	1	0.062	0.01	0	0.03	0.17	0.28	7.2	2.5	4.7	0.3	59.7	37.3	22.4	1.7	42	3.4	12	19	0.6	73	247.5	7998	8.23	68	300	27.1	56	1.342	25.95	0
155	2	2	1	64	20	1	8.54	4.68	0.411	87.78	28.39	323.5	283	0.16	6.1	0.714	1.74	0.204	0.59	0.069	0.08	0.009	0.03	0.13	0.207	15.7	4.9	10.8	0.31	84	41.9	42.1	1	19	1.3	11	21	0.5	65	328.1	9821	6.43	70	425	33.8	101.5	0.76	23.4	0
156	2	1	1	62	79	2	21.5	5.16	0.434	84.04	26.19	311.7	305.3	0.16	17	0.791	2.46	0.114	2.02	0.094	0.02	0.001	0.01	0.14	0.263	11.4	4.2	7.2	0.37	75.6	34.1	41.5	0.8	18	2.2	30	4	7.5	92	263.6	7276	6.11	78	301	25.2	72.5	1.05	23.14	0
157	2	2	1	50	14	2	8.06	4.57	0.425	92.93	30.27	325.7	289.1	0.16	3.12	0.388	3.67	0.456	0.62	0.077	0.6	0.075	0.04	0.14	0.224	10.1	3	7.1	0.3	69.3	46.9	22.4	2.1	34	12.6	26	15	1.7	85	242.8	8663	3.49	94	321	25.8	83	0.922	22.5	0
158	2	2	1	47	18	2	12.77	5.34	0.474	88.82	29.62	333.5	282.3	0.16	10.12	0.793	1.6	0.125	1	0.078	0.02	0.002	0.03	0.13	0.203	10.3	1.9	8.4	0.18	64.4	37.8	26.6	1.4	41	3.7	28	15	1.9	121	262.9	8715	5.01	69	305	24.8	125.1	0.62	27.22	0
159	1	2	1	54	10	2	13.84	4.32	0.402	93.1	33.3	358	221	0.13	13.02	0.941	0.71	0.051	0.1	0.007	0	0	0.01	0.11	0.24	13.4	3.5	9.9	0.26	61.5	30.4	31.1	1	24	0.7	26	39	0.7	106	201.8	8488	5.63	60	264	20.8	97.3	0.79	22.66	0
160	2	2	1	68	8	2	15.05	5.04	0.48	94.79	31.41	331.4	183.1	0.16	13.82	0.918	1.04	0.069	0.18	0.012	0	0	0.01	0.13	0.18	8.2	2.5	5.7	0.3	67.4	40.3	27.1	1.5	91	1.3	13	35	0.4	78	287.4	9484	8.33	86	222	19.8	61	1.239	28.04	0
161	2	2	1	72	68	3	11.74	3.91	0.331	84.51	28.19	333.6	266.5	0.16	10.49	0.894	1.12	0.095	0.12	0.011	0	0	0.01	0.15	0.227	7.2	1.9	5.3	0.3	59.3	30.5	28.8	1.1	59	1.8	21	19	1.1	97	144.6	6775	4.81	97	373	21.8	81	0.938	24.06	0
162	2	2	1	57	19	3	10.31	4.62	0.386	83.53	28.18	337.3	256.8	0.16	9.89	0.96	0.35	0.034	0.04	0.004	0.01	0.001	0.01	0.13	0.19	4.4	2.3	2.1	0.5	60.7	40	20.7	1.9	49	0.9	14	20	0.7	66	279.1	7808	6.82	102	464	17.9	79	0.961	22.86	0
163	2	2	1	54	5	2	9.06	4.29	0.391	91.16	29.56	324.3	184.2	0.16	6.81	0.752	1.42	0.157	0.79	0.088	0	0.001	0.03	0.13	0.152	21.1	5.7	15.4	0.27	63.5	40.8	22.7	1.8	113	2.5	36	106	0.3	109	291.4	7415	10.2	68	243	31.2	85.7	0.89	29.72	0
164	2	2	1	60	6	1	11.46	6.58	0.41	61.99	20.03	323.2	130.2	0.16	8.49	0.741	1.73	0.151	1.2	0.105	0.01	0.001	0.04	0.16	0.131	15.6	4.8	10.8	0.31	60.5	37.6	22.9	1.6	43	9.4	37	48	0.8	69	191.6	7612	4.73	72	212	23.6	79.38	0.96	25.01	0
165	1	2	1	64	7	1	12.63	4.48	0.434	96.86	32.79	338.5	165.3	0.16	11.97	0.948	0.5	0.039	0.16	0.013	0	0	0	0.13	0.137	23.7	6.5	17.2	0.3	62.8	40.5	22.3	1.8	16	1.7	37	24	1.5	84	211.7	9183	5.53	59	244	20.8	146	0.533	20.96	0
166	2	2	1	48	5	1	7.1	5.02	0.46	91.03	30.45	334.5	179.5	0.16	3.21	0.452	2.85	0.401	0.58	0.082	0.41	0.057	0.06	0.12	0.154	12.9	3.9	9	0.3	63.4	40.4	23	1.8	37	5.5	25	28	0.9	41	313.1	8514	3.74	93	367	25.1	61	1.233	20.72	0
167	1	2	1	53	10	3	13.02	4.01	0.409	101.9	34.47	338.3	328.2	0.16	10.59	0.813	1.22	0.094	1.1	0.085	0.09	0.007	0.02	0.15	0.27	12	2.6	9.4	0.22	62.3	41.1	21.2	1.9	70	8.4	70	23	3	83	232.3	8537	2.21	73	389	26.2	112.5	0.69	22.86	0
168	2	2	1	50	19	1	14.07	3.86	0.378	98.05	31.97	326	218.7	0.17	12.47	0.886	1.11	0.079	0.48	0.034	0.01	0	0.01	0.13	0.171	8.6	2.7	5.9	0.3	60.5	34.2	26.3	1.3	17	1.6	16	12	1.3	45	244.9	5223	5.71	67	307	22.6	95	0.811	22.3	0
169	2	2	1	73	25	3	17.24	3.26	0.297	91.31	29.99	328.5	153.9	0.18	15.12	0.877	1.17	0.068	0.94	0.055	0	0	0	0.15	0.148	16.8	3.6	13.2	0.21	64	31.8	32.2	1	13	7.2	37	14	2.6	41	222.8	5309	11.43	131	248	27.5	45.7	1.61	19.53	0
170	2	1	1	55	33	3	17.39	4.19	0.396	94.48	32.11	339.8	458.1	0.16	16.79	0.965	0.55	0.032	0.04	0.002	0	0	0.01	0.13	0.353	6	3.9	2.1	0.65	66.7	38.2	28.5	1.3	83	1.6	17	25	0.7	90	358.3	9272	4.21	82	417	23.5	110.6	0.7	28.52	0
171	2	2	1	51	49	3	14.9	4.68	0.409	87.4	28.9	331	248	0.16	12.3	0.823	1.6	0.109	0.9	0.062	0.1	0.006	0	0.14	0.187	17.3	5	12.3	0.3	58.9	37.5	21.4	1.8	19	0.8	19	12	1.6	42	197.4	7549	3.14	51	149	23.2	121	0.642	21.4	0
172	2	2	1	52	20	1	9.27	3.87	0.367	94.8	30.5	322	175	0.12	5.04	0.544	3.22	0.347	0.96	0.104	0.01	0.001	0.04	0.13	0.19	6.6	2	4.6	0.3	64.5	36.3	28.2	1.3	17	16.1	24	27	0.9	57	173.4	6350	6.7	89	150	28.5	94	0.817	20.07	0
173	2	2	1	57	6	1	18.09	4.6	0.428	93.03	30.86	331.8	152.8	0.16	17.02	0.941	0.71	0.039	0.36	0.02	0.01	0	0	0.13	0.113	16.5	4.9	11.6	0.3	55.9	36.6	19.3	1.9	23	1.5	19	16	1.2	70	249.2	4073	4.68	59	148	21.1	133	0.584	23.94	0
174	2	2	1	49	14	2	15.37	3.59	0.348	96.83	31.8	328.5	146.3	0.16	14.14	0.92	1.09	0.071	0.14	0.009	0	0	0	0.14	0.115	16.8	4.1	12.7	0.2	57.5	36.8	20.7	1.8	41	27	29	24	1.2	89	327.5	5969	8.76	130	322	21.3	92	0.832	17.72	0
175	2	2	1	56	4	1	17.92	4.44	0.424	95.48	29.08	304.6	325.3	0.16	16.3	0.91	1.37	0.076	0.24	0.013	0.01	0.001	0	0.13	0.248	35.7	10.7	25	0.3	58.8	40.6	18.2	2.2	25	5.9	17	18	0.9	49	315.2	7943	5.38	73	143	28.3	103	0.747	21.87	0
176	2	2	2	53	11	1	4.24	3.57	0.322	90.25	30.39	336.7	223.3	0.16	2.11	0.498	1.8	0.423	0.27	0.064	0.05	0.012	0.01	0.13	0.19	8.9	1.6	7.3	0.2	51.1	35.6	15.5	2.3	18	2.1	15	14	1.1	53	228.3	7519	6.26	64	260	30	90	0.848	18.42	0
177	2	2	1	69	17	3	16.83	5.18	0.432	83.49	26.96	322.9	265.7	0.16	15.18	0.902	1.17	0.07	0.24	0.014	0.24	0.014	0.01	0.14	0.21	10.3	3.6	6.7	0.3	66.1	35.5	30.6	1.2	23.1	5.85	26	17	1.5	79	174.4	7292	4.37	74	259	25.5	89	0.86	23.03	0
178	2	2	1	52	3	1	12.87	3.99	0.379	94.8	32.8	346	193.2	0.16	11.89	0.924	0.54	0.042	0.43	0.033	0	0	0.01	0.12	0.172	19.8	6.7	13.1	0.34	58	38	20	1.9	40	1.5	21	22	1	55	332.1	7306	5.79	88	269	21.1	83.2	0.92	24.73	0
179	2	2	1	46	25	2	11.07	4.01	0.356	88.63	29.35	331.2	221.3	0.16	9.64	0.871	0.65	0.059	0.77	0.07	0	0	0	0.14	0.198	10.2	1.6	8.6	0.16	65.7	32.4	33.3	1	18	1.6	24	11	2.2	78	208	7220	3.7	59	171	24.3	90.4	0.85	26.73	0
180	2	2	1	42	46	2	15.18	4.17	0.433	104	34.3	329.9	156.4	0.16	12.76	0.841	1.47	0.097	0.93	0.062	0.01	0.001	0.01	0.12	0.148	20.2	3	17.2	0.15	62.7	31.7	31	1	52	1.5	51	29	1.8	80	317.8	8496	8.83	61	263	30.3	84.7	0.9	18.36	0
181	2	2	1	70	19	1	11.13	3.34	0.316	94.6	33.2	351	161	0.1	10.36	0.93	0.54	0.049	0.23	0.021	0	0	0	0.12	0.15	18	0.9	17.1	0.05	56	36.4	19.6	1.9	14	0.5	18	3	6	77	233.4	6776	10.48	63	327	25.1	95.1	0.81	22.95	0
182	1	2	1	72	47	2	12.36	4.52	0.398	88.04	28.71	326.1	376.6	0.17	9.95	0.805	1.35	0.11	0.65	0.053	0.34	0.027	0.07	0.15	0.255	8.6	2.9	5.7	0.3	74.3	45.6	28.7	1.6	31	6.1	45	26	1.7	123	194.3	9976	2.38	74	375	31.4	106	0.728	22.49	0
183	1	2	1	57	5	2	12.74	4.87	0.466	95.72	31.37	327.8	182.7	0.16	9.93	0.779	2.07	0.162	0.67	0.052	0.01	0.001	0.07	0.13	0.169	10.3	3	7.3	0.3	60.8	36.2	24.6	1.5	51.2	1.25	53	37	1.4	65	189.8	6558	4.44	85	310	21.8	106	0.73	24.06	0
184	1	2	1	58	67	3	17.5	4.05	0.381	94.08	31.4	333.8	270.6	0.16	12.8	0.731	2.81	0.16	1.75	0.1	0.09	0.005	0.06	0.13	0.238	11.6	2.7	8.9	0.23	64	35.8	28.2	1.3	74	3.1	15	22	0.7	96	194.5	6671	5.77	79	253	22.7	80.8	0.94	20.23	0
185	2	1	1	51	51	3	13.99	4.21	0.406	96.39	31.7	328.9	395.5	0.16	12	0.858	1.53	0.109	0.31	0.022	0.13	0.009	0.03	0.12	0.331	12.7	3.9	8.8	0.3	85	39.4	45.6	0.9	102	1.9	17	22	0.8	223	200.1	9295	3.96	66	392	22.7	121	0.64	29.3	0
186	2	1	1	67	4	3	11.54	5.38	0.354	65.78	20.05	304.7	244.9	0.16	10.16	0.881	1.13	0.098	0.1	0.009	0.12	0.01	0.02	0.16	0.21	12.8	4.7	8.1	0.37	62.6	34.3	28.3	1.2	12	8	17	10	1.7	97	233.4	7892	5.28	71	258	20.6	72.9	1.04	18.9	0
187	2	2	1	64	6	1	14.8	3.49	0.316	90.5	30.4	336	131	0.16	13.74	0.928	0.87	0.059	0.19	0.013	0	0	0.01	0.13	0.116	13.1	4.1	9	0.3	54	35.2	18.8	1.9	17	7	21	17	1.2	49	188.5	6106	5.49	82	194	24.4	87	0.883	21.1	0
188	2	2	1	61	7	2	14.31	4.32	0.429	99.4	32.63	328.3	253.8	0.16	12.92	0.903	0.56	0.039	0.81	0.057	0	0	0.01	0.14	0.181	12.1	3	9.1	0.2	60.7	39.2	21.5	1.8	13	1.4	13	11	1.2	74	218.5	5906	3.92	66	245	24.3	92	0.833	22.31	0
189	2	2	1	63	10	1	21.11	4.55	0.421	92.49	29.78	321.9	213	0.16	10.24	0.485	4.48	0.212	2.11	0.1	4.29	0.202	2	0.14	0.167	19.9	4.8	15.1	0.2	68.7	41.2	27.5	1.5	46	1.8	26	26	1	95	301.4	8326	6.11	79	344	26.3	89	0.859	23.05	0
190	2	2	1	44	10	2	7.72	4.49	0.39	87.58	31.01	354.1	272.9	0.16	3.75	0.486	2.4	0.311	0.8	0.104	0.7	0.091	0.07	0.12	0.236	9.9	2.7	7.2	0.3	64.8	39.5	25.3	1.6	30	11	20	26	0.8	111	221.8	8375	4.47	77	329	25.1	89	0.86	19.68	0
191	2	2	1	48	7	1	4.19	4.66	0.44	93.41	30.88	330.5	131.9	0.16	2.01	0.479	1.37	0.327	0.62	0.147	0.18	0.043	0.02	0.14	0.136	9.5	4.4	5.1	0.5	66.5	37.3	29.2	1.3	24	10.8	45	68	0.7	91	182.2	6888	4.09	74	272	24.8	68	1.11	17.63	0
192	2	2	1	67	5	1	4.04	4.68	0.429	91.51	30.92	337.9	206.4	0.16	2.31	0.571	1.23	0.304	0.41	0.101	0.07	0.016	0.03	0.14	0.15	12.9	3.2	9.7	0.2	64.4	36.7	27.7	1.3	26.9	5.63	23	6	3.8	55	229.6	9242	4.54	67	319	24.3	84	0.91	21.8	0
193	2	2	1	67	30	3	15.7	4.09	0.373	91.26	30.39	333	246.4	0.16	12.59	0.802	2.12	0.135	0.95	0.06	0.01	0.001	0.04	0.12	0.227	4.8	0.7	4.1	0.1	61.1	36.2	24.9	1.5	44	1.7	22	22	1	91	248.7	10241	4.43	78	441	21.2	96	0.804	24.33	0
194	2	2	1	53	7	1	20.98	4.54	0.398	87.52	28.75	328.5	291.3	0.16	18.93	0.902	1.75	0.084	0.3	0.014	0	0	0	0.14	0.232	6.8	2.4	4.4	0.4	58.7	36.1	22.6	1.6	121	3.3	23	32	0.7	87	343.3	8342	5.1	93	322	23.3	119	0.65	24.61	0
195	2	2	1	51	3	1	12.69	5.5	0.493	89.68	28.69	319.9	227.1	0.16	11.47	0.904	0.98	0.078	0.23	0.018	0	0	0	0.13	0.178	8.4	3.7	4.7	0.4	65.5	39	26.5	1.5	74	1.3	18	40	0.5	37	390	10275	4.29	71	333	27.8	152	0.513	31.96	0
196	2	2	1	44	29	3	10.7	4.32	0.422	97.54	32.62	334.4	238.2	0.16	9.8	0.916	0.87	0.081	0.02	0.002	0	0	0.01	0.12	0.191	21.9	6.1	15.8	0.3	63.2	42.5	20.7	2.1	130	2.2	16	15	1.1	163	371.4	9185	4.97	91	350	24	80	0.952	20.76	0
197	2	2	1	47	6	1	19.42	4.83	0.429	88.78	28.91	325.6	374.7	0.16	17.14	0.882	2	0.103	0.28	0.015	0	0	0	0.14	0.285	7.2	2.1	5.1	0.3	66.6	43.8	22.8	1.9	45	3.4	23	29	0.8	75	264.8	10847	5.07	80	357	27.5	112	0.693	24.22	0
198	2	2	1	49	2	1	12.66	4.69	0.44	93.84	30.76	327.8	200.9	0.16	12.32	0.973	0.27	0.022	0.06	0.005	0	0	0	0.14	0.182	17.4	4.5	12.9	0.3	50	37.9	12.1	3.1	108	1.2	26	55	0.5	58	359	8705	5.79	68	304	21.5	143	0.547	22.31	0
199	2	2	1	58	7	2	14.31	4.32	0.429	99.4	32.63	328.3	253.8	0.16	12.92	0.903	0.56	0.039	0.81	0.057	0	0	0.01	0.14	0.181	12.1	3	9.1	0.2	60.7	39.2	21.5	1.8	13	1.4	13	11	1.2	74	218.5	5906	3.92	66	245	24.3	92	0.833	22.31	0
200	2	2	1	51	38	2	18.26	4.4	0.368	83.6	28.4	340	279	0.1	17.12	0.938	0.88	0.048	0.24	0.013	0	0	0.02	0.12	0.27	5.1	2.3	2.8	0.5	57	36.2	20.8	1.7	61	3.7	24	29	0.8	64	195.9	7648	5.57	77	220	24.6	94	0.82	21.6	0
201	2	2	1	46	7	1	16.55	5.05	0.446	88.21	29.19	330.9	186.8	0.17	15.61	0.943	0.83	0.05	0.11	0.007	0	0	0	0.13	0.127	10.3	1.9	8.4	0.18	71.4	46.6	24.8	1.9	15	10.5	21	24	0.9	79	209	7899	7.39	78	292	24.6	99.8	0.77	23.31	0
202	2	2	1	64	21	2	14.06	4.81	0.406	84.43	27.96	331.2	200.7	0.16	13.07	0.929	0.84	0.06	0.12	0.008	0.01	0	0.03	0.14	0.156	9.8	2.9	6.9	0.3	62.9	35.7	27.2	1.3	22	3.8	20	25	0.8	87	220.8	8888	5.97	86	410	18.5	91	0.847	21.83	0
203	2	2	1	43	7	1	12.55	4.37	0.383	87.7	29.77	339.4	202	0.16	11.7	0.932	0.73	0.058	0.12	0.01	0	0	0	0.14	0.19	9.7	2.1	7.6	0.2	67.5	43.1	24.4	1.8	79	1	25	31	0.8	55	334.5	9299	7.49	72	240	22.1	109	0.712	24.02	0
204	2	2	1	54	2	2	7.8	4.71	0.439	93.2	30.1	323	218	0.11	3.4	0.437	3.56	0.456	0.72	0.092	0.07	0.009	0.05	0.13	0.21	7.6	2.5	5.1	0.3	56.9	32.1	24.8	1.3	13.7	1.55	17	24	0.7	54	205.3	5719	5.16	81	248	24.5	137	0.57	18.65	0
205	2	2	1	62	10	1	11.13	4.73	0.455	96.23	31.7	329.4	302.4	0.16	5.05	0.454	4.89	0.439	0.81	0.073	0.31	0.028	0.07	0.13	0.233	7.2	1.6	5.6	0.2	64.2	42.8	21.4	2	32	11.4	28	46	0.6	52	336.2	7891	7.56	68	229	28.3	103	0.749	21.49	0
206	2	2	1	58	31	1	4.24	3.72	0.338	90.9	30.4	334	385	0.09	1.91	0.451	1.9	0.448	0.28	0.066	0.12	0.028	0.03	0.14	0.36	10.4	2.2	8.2	0.2	52.1	33.4	18.7	1.8	45	8.9	26	14	1.9	65	121.9	5520	2.51	75	189	24.4	117	0.664	24.39	0
207	2	2	1	62	26	3	4.81	4.37	0.402	91.89	30.6	333	239.9	0.16	3.12	0.6493	1.11	0.231	0.43	0.0893	0.13	0.0263	0.02	0.14	0.204	4.7	3.2	3.4	0.28	65.1	43.8	28.5	2.2	113	1.3	20	19	1.1	94	249.7	8348	4.66	72	415	23.5	80.2	0.95	20.9	0
208	2	2	1	46	8	1	15.71	4.01	0.334	83.3	28.4	341	250	0.13	14.39	0.917	0.9	0.057	0.4	0.025	0	0	0.02	0.13	0.28	7.2	2.6	4.6	0.4	55	34.9	20.1	1.7	22.5	1.05	23	11	2.1	57	224.6	9308	4.8	59	321	20.5	91	0.84	22.86	0
209	2	2	1	57	7	3	11.53	4.29	0.415	96.7	33.6	347	340	0.08	7.9	0.684	2.21	0.192	1.13	0.098	0.26	0.023	0.03	0.12	0.27	12.3	3.3	9	0.3	56.3	33.5	22.8	1.5	30.2	0.99	34	37	0.9	78	269.3	7441	4.29	81	327	27.1	77	0.99	21.87	0
210	2	2	1	44	5	1	6.66	4.77	0.469	98.14	32.63	332.5	240.4	0.16	4.49	0.675	1.54	0.232	0.48	0.072	0.11	0.017	0.03	0.12	0.177	15.2	1.8	13.4	0.12	71.8	42.2	29.6	1.4	41	15.2	20	21	1	58	229.2	7898	3.87	83	195	25.9	99.1	0.78	24.45	0
211	2	2	2	80	38	2	9.34	4.23	0.34	80.38	25.52	317.5	309	0.16	5.79	0.62	2.56	0.274	0.75	0.081	0.18	0.02	0.06	0.14	0.25	6	2.1	3.9	0.35	63.4	36.3	27.1	1.3	23	9	19	19	1	89	184	8201	2.21	47	178	24.3	100.03	0.77	29.33	0
212	1	2	2	59	69	3	6.73	4.32	0.337	78	25	320	275	0.09	5.68	0.844	1.01	0.15	0.04	0.006	0	0	0	0.16	0.25	8	2.3	5.7	0.29	66.7	30.5	36.2	0.8	20	1.1	14	8	1.8	142	193.6	8077	5.1	52	238	24.4	91.7	0.84	21.09	0
213	1	1	1	53	10	2	15.29	4.95	0.427	86.17	27.23	316	250	0.17	14.46	0.946	0.65	0.043	0.17	0.011	0.01	0.001	0.01	0.14	0.189	17.2	3.8	13.4	0.22	64.5	38	26.5	1.4	29	4.3	18	13	1.4	60	312	8436	5.19	74	265	21.9	127	0.61	28.13	0
214	2	2	2	53	27	3	16.29	3.87	0.36	92.91	30.32	326.3	317.9	0.16	13.98	0.859	1.31	0.081	0.95	0.059	0	0	0.04	0.15	0.239	12.6	2.3	10.3	0.2	64.9	37.5	27.4	1.4	13	1.3	21	17	1.2	58	244.5	7382	2.97	47	192	24.5	61	1.221	21.83	0
215	2	1	2	41	4	1	10.33	3.92	0.322	82.1	26.3	320	172	0.12	9.71	0.94	0.3	0.029	0.31	0.03	0	0	0.01	0.15	0.19	9.5	3.9	5.6	0.4	60.1	39.2	20.9	1.9	10.6	2.09	19	14	1.4	48	209.6	5191	3.71	48	94	19.3	132	0.59	21.72	0
216	2	2	2	70	86	3	10.33	2.65	0.229	86.5	28.97	334.9	247.6	0.17	6.81	0.66	2.25	0.218	1.01	0.098	0.22	0.021	0.03	0.15	0.191	16.5	10.6	5.9	0.6	56.5	28.6	27.9	1	158	15.3	24	22	1.1	155	299.9	3123	3.11	96	223	30.7	49	1.501	21.8	0
217	2	2	1	56	10	3	7.32	3.49	0.274	78.71	24.65	313.2	225	0.16	5.73	0.782	0.6	0.082	0.72	0.098	0.28	0.038	0	0.15	0.23	17.3	5.6	11.7	0.3	47.7	31.8	15.9	2	16	5.1	26	24	1.1	50	178.4	3885	3.77	41	133	25.2	71	1.063	22.3	0
218	2	2	1	69	81	3	9.91	3.84	0.335	87.27	28.31	324.4	159.8	0.17	8.24	0.831	0.7	0.07	0.81	0.081	0.15	0.015	0.02	0.2	0.153	10.7	2.7	8	0.3	57.5	35.9	21.6	1.7	39	4.1	15	14	1.1	116	130.7	5867	3.08	66	392	30.1	72	1.054	17.5	0
219	2	1	1	69	16	1	7.32	4.69	0.438	93.43	30.56	327.1	258.9	0.16	4.77	0.651	1.9	0.26	0.45	0.061	0.15	0.02	0.05	0.14	0.202	10.1	3.9	6.2	0.4	66.8	41.2	25.6	1.6	17	8.4	27	20	1.4	148	248.9	8149	5.59	74	416	19.1	78	0.98	24.5	0
220	2	2	2	49	23	3	10.17	3.88	0.335	86.27	29.96	347.3	174.5	0.16	8.47	0.833	0.88	0.087	0.76	0.075	0.03	0.003	0.02	0.14	0.155	9.8	2.5	7.3	0.26	53.8	33.7	20.1	1.7	19	23.4	34	15	2.3	79	104.8	5830	3.94	41	195	21.1	130.3	0.6	28.48	0
221	2	2	2	69	76	3	7.79	3.16	0.315	99.53	33.31	334.6	266.9	0.16	6.03	0.774	0.77	0.099	0.76	0.098	0.21	0.027	0.02	0.13	0.176	6.2	1.9	4.3	0.3	66.1	37.2	28.9	1.3	17	0.6	12	10	1.2	88	117.3	7316	4.41	47	105	30.5	109	0.711	21.94	0
222	2	2	2	53	75	3	17.26	3.88	0.364	93.85	30.1	320.7	361	0.16	15.98	0.926	0.81	0.047	0.24	0.014	0.22	0.013	0	0.13	0.29	8.7	4.5	4.2	0.5	58.9	32.1	26.8	1.2	83	7.22	42	27	1.6	86	163.6	5841	2.83	51	201	21.7	101	0.76	24.16	0
223	2	2	2	80	42	2	10.03	3.59	0.318	88.61	28.97	326.9	293.4	0.16	9.41	0.938	0.6	0.06	0.02	0.002	0	0	0	0.13	0.251	6.5	2	4.5	0.3	59.5	36.4	23.1	1.6	13	1.1	15	13	1.2	94	206.4	8098	5.14	72	239	24.2	104	0.742	25	0
224	2	2	2	64	2	2	13.93	2.51	0.22	87.6	28.7	327	171	0.13	12.8	0.919	0.56	0.04	0.56	0.04	0	0	0.01	0.14	0.19	6.4	2.7	3.7	0.4	51.1	31	20.1	1.5	15	0.2	22	33	0.7	61	127	4017	4.27	49	135	22.7	114	0.681	17.78	0
225	2	2	1	57	81	3	8.12	3.06	0.305	99.58	33.2	333.4	281.4	0.16	7.01	0.863	0.58	0.071	0.48	0.06	0.03	0.004	0.02	0.12	0.22	7.6	2.1	5.5	0.28	55.6	31.3	24.3	1.3	112	7.6	38	54	0.7	137	152.5	3227	6.27	77	205	26.8	104.1	0.74	22.3	0
226	1	1	2	69	11	2	9.77	3.54	0.351	99.14	32.74	330.2	264	0.16	6.76	0.692	2.15	0.221	0.67	0.068	0.15	0.016	0.04	0.12	0.22	12.8	2.5	10.3	0.2	59.9	33.7	26.2	1.3	28	4.5	16	19	0.8	63	313.4	6928	7.01	49	267	24.8	83.4	0.92	24.44	0
227	1	2	1	76	22	1	16.73	3.7	0.309	83.5	27.3	327	238	0.09	15.36	0.918	0.77	0.046	0.58	0.035	0	0	0.02	0.14	0.22	13.3	3.9	9.4	0.3	53.1	31.3	21.8	1.4	31.3	2.89	27	20	1.4	68	151.9	4556	7.6	62	181	25.5	63	1.2	20.56	0
228	1	2	2	54	12	1	14.16	4.02	0.337	83.84	27.44	327.3	205.6	0.17	13.07	0.923	1.01	0.071	0.06	0.004	0.02	0.001	0.01	0.13	0.201	8.3	3	5.3	0.4	67.8	37.7	30.1	1.3	11	0.2	20	18	1.1	70	221.4	7678	4.2	50	210	22.6	137	0.569	22.04	0
229	2	2	2	66	23	2	8.68	4.05	0.352	87.09	28.42	326.3	196.8	0.17	7.88	0.908	0.77	0.089	0.02	0.003	0	0	0	0.14	0.162	4.9	1.8	3.1	0.4	67.9	35.9	32	1.1	30	2.1	29	43	0.7	90	191.5	8985	4.51	54	244	21.4	132	0.59	29.78	0
230	2	2	2	61	70	3	16.59	3.74	0.343	91.74	30.96	337.4	327.1	0.16	15.54	0.937	0.91	0.055	0.12	0.007	0	0	0.01	0.13	0.264	5.5	2.2	3.3	0.4	67.1	37.3	29.8	1.3	67	0.9	10	19	0.5	89	164.4	8919	4.76	65	205	25.8	144	0.541	26.14	0
231	2	2	2	70	17	2	12.85	3.45	0.316	91.63	29.81	325.3	390.1	0.16	11.66	0.907	1	0.078	0.19	0.015	0	0	0	0.14	0.3	8.7	5.8	2.9	0.7	65.5	33.7	31.8	1.1	22.7	3.29	26	18	1.4	65	243.9	7874	4.01	57	173	23.3	109	0.71	23.73	0
232	2	2	2	56	58	3	8.37	4.16	0.382	91.8	30.5	332	189	0.13	6.19	0.74	1.17	0.14	1	0.119	0	0	0.01	0.12	0.2	8	2.8	5.2	0.4	58.1	32.6	25.5	1.3	13.9	1.87	39	13	3	92	229.8	6745	5.16	64	150	27.6	65	1.16	26.48	0
233	2	2	2	72	10	3	13.19	3.22	0.317	98.63	33.09	335.5	202.8	0.16	12.44	0.943	0.71	0.054	0.03	0.003	0	0	0	0.13	0.162	5.6	1.3	4.3	0.2	57.2	35.5	21.7	1.6	10	1.1	24	18	1.3	76	212.8	6035	4.32	64	250	16.4	102	0.755	21.36	0
234	2	2	2	59	28	2	14	4.51	0.374	83	27.75	334.3	171.9	0.17	12.82	0.916	0.69	0.049	0.45	0.032	0	0	0.03	0.14	0.145	21.6	5.2	16.4	0.24	68.1	37.7	30.4	1.2	16	14.4	23	31	0.7	66	182.1	7144	4.81	30	139	24.1	165.9	0.47	19.52	0
235	2	1	2	57	20	2	9.77	3.52	0.314	89.25	29.65	332.2	230.5	0.16	8.89	0.91	0.82	0.084	0.03	0.003	0.02	0.002	0.01	0.13	0.183	8.8	1.9	6.9	0.22	59	30.4	28.6	1.1	11	0.6	20	15	1.3	63	238.6	7192	4.99	90	252	20.4	92.8	0.83	25.26	0
236	2	2	2	57	7	1	10	5.08	0.28	55.8	16.6	298	468	0.16	9.03	0.901	0.73	0.073	0.26	0.026	0	0	0.01	0.24	0.524	11.4	4.3	7.1	0.4	66.7	39	27.7	1.4	32	1.5	25	16	1.6	47	304.1	8885	3.41	52	212	25.9	107	0.72	26.95	0
237	2	2	2	43	2	2	21.63	4.48	0.366	81.72	26.39	323	369.7	0.15	19.7	0.911	1.24	0.058	0.68	0.032	0	0	0	0.13	0.314	7.6	1.1	6.5	0.14	64	34.5	29.5	1.2	12	0.6	11	16	0.7	56	160.2	6577	3.57	40	194	20.7	149.3	0.52	20.7	0
238	2	2	2	58	20	1	8.68	3.79	0.337	88.94	30.03	337.7	330.5	0.16	7.84	0.903	0.69	0.08	0.14	0.016	0	0	0.01	0.13	0.244	11.2	3.1	8.1	0.3	62.7	38.2	24.5	1.6	23	1.1	16	10	1.6	45	254.7	8789	4.4	55	156	29.2	105	0.738	20.62	0
239	2	2	1	68	23	2	13.53	4.58	0.434	94.8	30.8	325	350	0.11	12.33	0.911	1.11	0.082	0.08	0.006	0	0	0.01	0.12	0.35	8.8	2.8	6	0.3	68.6	39.9	28.7	1.4	22.9	1.53	42	6	7	103	252.7	9132	4.35	69	288	22	107	0.72	25.34	0
240	2	2	1	59	30	1	12.48	3.87	0.374	96.47	32.2	333.8	107.7	0.16	11.22	0.899	1.02	0.082	0.23	0.019	0	0	0	0.14	0.086	8	2.5	5.5	0.31	68.9	35.9	33	1.1	132	9.4	38	35	1.1	98	168.4	6475	5.85	86	391	20.5	76.8	0.99	22.41	0
241	1	1	1	55	7	3	17.67	4.82	0.379	78.6	26.6	338	308	0.1	16.09	0.91	1.07	0.061	0.49	0.028	0	0	0.02	0.13	0.3	9	2	7	0.22	66.1	43.7	22.4	2	36	2.1	23	16	1.4	65	280.9	8112	6.67	65	317	18.1	105	0.74	24.14	0
242	2	2	1	50	4	1	10.02	4.99	0.45	90.52	30.09	332.4	276.4	0.16	6.75	0.674	2.35	0.235	0.59	0.059	0.27	0.027	0.06	0.14	0.238	17.1	4.8	12.3	0.3	67.4	43.3	24.1	1.8	22	3.8	18	13	1.4	37	360.2	9137	4.45	100	228	18.3	96	0.799	22.84	0
243	2	2	1	51	5	1	18.2	5.42	0.43	80.1	26.5	331	355	0.16	17.01	0.935	0.89	0.049	0.29	0.016	0	0	0	0.14	0.262	9.9	2.9	7	0.3	66.1	38.6	27.5	1.4	34	2.3	37	58	0.6	46	165.9	7345	6.27	76	231	25.9	85	0.895	19.05	0
244	2	2	2	54	5	1	8.7	5.23	0.35	67.6	21.4	316	308	0.17	8	0.916	0.4	0.041	0.3	0.036	0.1	0.007	0	0.16	0.354	20.2	6.7	13.5	0.3	63.8	41.4	22.4	1.8	14	1	13	10	1.3	43	220	9188	3.9	63	171	19.6	110	0.702	22.68	0
245	2	2	2	46	29	1	7.37	3.93	0.353	89.9	29.46	327.7	208.5	0.17	3.93	0.534	2.81	0.382	0.46	0.063	0.14	0.019	0.02	0.13	0.19	10.2	5.4	4.8	0.5	67.1	38.1	29	1.3	14	5.6	22	11	2	42	229.8	7709	3.49	61	183	25.5	96	0.804	26.99	0
246	2	2	1	55	7	1	9.79	4.32	0.379	87.7	30.1	343	270	0.11	7.42	0.758	1.46	0.149	0.86	0.088	0.04	0.004	0.01	0.12	0.26	27.4	2.3	25.1	0.08	60.9	39.6	21.3	1.9	17	0.1	19	13	1.5	50	279	7512	3.96	113	353	25.6	90.8	0.85	24.77	0
247	2	2	2	62	10	2	12.82	4.2	0.367	87.31	29.46	337.4	189.7	0.16	11.58	0.903	1.2	0.094	0.04	0.003	0	0	0	0.15	0.157	10.3	3.1	7.2	0.3	53.6	34.4	19.2	1.8	29	0.6	18	15	1.2	41	368.6	7613	4.68	52	95	18.1	153	0.512	24.78	0
248	2	2	1	64	16	1	10.45	3.65	0.34	93.35	30.15	322.9	215	0.17	7.18	0.687	2.22	0.213	1	0.096	0.03	0.003	0.02	0.13	0.216	9.5	2	7.5	0.2	67.3	37.8	29.5	1.3	19	1.4	18	20	0.9	94	217.1	7356	6.33	79	404	20.9	89	0.857	20.76	0
249	2	2	2	45	25	2	9.86	4.05	0.342	84.49	27.73	328.1	272.3	0.16	9.08	0.921	0.72	0.073	0.06	0.006	0	0	0	0.13	0.197	4.7	1.3	3.4	0.28	67.1	38.8	28.3	1.4	19	0.5	20	15	1.3	53	199.1	10042	3.54	58	222	26.5	189.8	0.41	21.23	0
250	2	2	1	52	5	1	7	5.41	0.46	84.2	27.6	327	187	0.16	4.27	0.612	2.08	0.299	0.46	0.067	0.12	0.017	0.04	0.14	0.147	25.5	7.8	17.7	0.3	65.7	37.6	28.1	1.3	43	4.1	16	23	0.7	52	253.2	7221	4.73	92	339	29.2	65	1.163	25.16	0
251	2	2	1	64	19	2	6.04	4.26	0.37	87.38	29.95	342.8	244.7	0.16	2.85	0.472	2.48	0.41	0.48	0.079	0.21	0.035	0.03	0.14	0.193	8.8	2.1	6.7	0.2	68	39.1	28.9	1.4	70	4	19	21	0.9	65	292.1	7327	4.21	92	430	23.8	67	1.125	22.27	0
252	2	2	2	55	43	3	11.86	3.91	0.269	68.8	21.5	312	266	0.11	8.59	0.724	1.85	0.156	1.17	0.099	0.21	0.018	0.04	0.14	0.28	12.1	3	9.1	0.2	52.7	28.4	24.3	1.2	13	2.36	19	3	6.3	55	155.4	7021	4.8	62	260	19.3	114	0.68	22.22	0
253	2	2	2	58	53	2	10.09	3.68	0.297	80.77	26.97	333.9	268.6	0.16	6.33	0.627	2.77	0.275	0.72	0.072	0.24	0.024	0.03	0.13	0.2	11.9	2.6	9.3	0.2	73.4	38.4	35	1.1	12.5	19.48	22	10	2.2	83	222.1	9702	4.18	55	303	26.4	86	0.89	21.93	0
254	2	2	2	52	20	3	11.83	4.56	0.383	83.86	27.44	327.2	207.2	0.16	11.08	0.936	0.65	0.055	0.09	0.008	0	0	0.01	0.14	0.17	10.7	3.1	7.6	0.3	61.2	32.8	28.4	1.2	16	0.29	23	13	1.8	74	253.7	7786	5.56	71	204	21.3	116	0.67	24.1	0
255	2	2	2	52	19	2	7.88	3.85	0.324	84.2	28.6	340	228	0.13	7.04	0.894	0.75	0.095	0.08	0.01	0	0	0.01	0.13	0.25	5.4	3.1	2.3	0.57	70	37.3	32.7	1.1	12	0.8	22	10	2.2	106	271.6	9772	9.99	139	374	21.3	56.7	1.32	22.21	0
256	2	2	1	50	3	2	13.02	4.8	0.422	87.9	32.9	374	171	0.13	12.15	0.933	0.65	0.05	0.21	0.016	0	0	0.01	0.12	0.18	12.5	2.1	10.4	0.17	55.4	33	22.4	1.5	55	1.4	18	39	0.5	62	298.5	7223	6.62	74	301	19.1	94.4	0.81	25.61	0
257	2	2	2	64	43	2	8.34	4.32	0.375	86.8	29.9	344	288	0.09	5.31	0.637	1.96	0.235	0.86	0.103	0.2	0.024	0.01	0.12	0.26	11.9	3.5	8.4	0.29	75.4	38	37.4	1	17	7	46	16	2.9	112	251	9854	3.72	38	185	27.9	84	0.91	23.68	0
258	2	2	1	51	3	2	14.31	4.15	0.388	93.64	30.06	321	193.1	0.16	11.47	0.802	1.9	0.133	0.92	0.064	0.01	0.001	0	0.13	0.166	10.1	3.4	6.7	0.34	65.5	37.2	28.3	1.3	26	4.2	18	15	1.2	71	228.2	7188	4.35	66	140	26	103.5	0.75	20.8	0
259	1	1	1	66	20	1	11.53	4.32	0.398	92.27	29.85	323.5	105.3	0.17	10.31	0.894	0.58	0.051	0.62	0.054	0.01	0.001	0.01	0.14	0.095	17	4.2	12.8	0.25	61.3	28.2	33.1	0.9	16	5.8	38	19	2	88	182.6	6008	8.58	87	265	26.3	53.3	1.4	30.48	0
260	2	2	2	80	9	3	9.9	4.78	0.332	69.56	22.32	320.9	220.7	0.17	7.7	0.777	1.29	0.13	0.79	0.08	0.11	0.011	0.01	0.15	0.196	17	6.6	10.4	0.39	62.9	42.6	20.3	2.1	31	0.7	22	28	0.8	62	176.6	6281	4.38	40	170	23.4	108.1	0.72	23.44	0
261	2	1	1	75	8	1	7.64	4.21	0.382	90.7	31.6	348	258	0.11	6.56	0.858	0.86	0.113	0.22	0.029	0	0	0	0.13	0.25	6.3	1.7	4.6	0.27	61.5	33.4	28.1	1.2	19	1.6	16	15	1.1	66	185.6	7517	7.5	89	331	21.5	87.4	0.88	29.78	0
262	2	2	1	63	6	1	6.39	3.9	0.358	91.86	30.6	333.1	77.7	0.16	5.87	0.918	0.5	0.078	0.02	0.003	0.01	0.001	0	0.13	0.108	11.8	4.9	6.9	0.4	57.3	32.6	24.7	1.3	26	2.1	33	26	1.3	87	186.9	6463	5.35	88	317	22.8	126	0.616	22.04	0
263	2	2	1	47	3	1	18.78	4.09	0.39	95.34	31.49	330.3	151.9	0.17	17.39	0.926	0.66	0.035	0.7	0.037	0	0	0.03	0.12	0.134	8	3	5	0.4	60.7	36.9	23.8	1.6	32	82.6	23	22	1	67	239.9	7675	4.83	71	266	26	88	0.873	22.72	0
264	2	2	2	47	10	1	8.68	3.38	0.269	79.41	25.36	319.4	304.3	0.16	8.02	0.924	0.59	0.069	0.06	0.007	0	0	0	0.17	0.246	6.6	2.3	4.3	0.3	56	36.8	19.2	1.9	11	1.3	16	11	1.5	43	210.2	5871	2.88	60	171	31.2	168	0.465	23.44	0
265	1	1	1	79	54	3	14.78	4.15	0.367	88.4	29.6	335	284	0.09	12.38	0.837	1.34	0.091	1.04	0.07	0.01	0.001	0.01	0.16	0.26	6	1.5	4.5	0.25	68.2	36.5	31.7	1.2	36	2.2	32	17	1.9	131	242.9	8380	9.64	178	269	25.4	37.5	1.92	26.78	0
266	1	2	1	44	7	2	7.87	5.84	0.41	70.88	23.75	335	184.8	0.18	4.49	0.57	2.69	0.341	0.55	0.071	0.1	0.012	0.05	0.16	0.206	5.1	1	4.1	0.2	67.2	44.3	22.9	1.9	34	3	23	40	0.6	118	241.3	9889	4.08	67	285	25.6	97.39	0.79	22.85	0
267	1	2	1	63	12	1	6.19	4.15	0.383	92.39	31.31	338.9	194.8	0.16	4.46	0.721	1.02	0.164	0.55	0.089	0.13	0.02	0.03	0.12	0.154	12	3.8	8.2	0.3	53	31	22	1.4	30.4	0.45	24	31	0.8	38	195.1	6126	5.4	69	264	26	95	0.81	19.22	0
268	2	1	2	74	12	3	14.81	4.46	0.396	88.82	28.83	324.6	183	0.17	13.49	0.911	0.67	0.045	0.64	0.043	0.01	0.001	0	0.14	0.167	9.5	1.3	8.2	0.14	67	39.1	27.9	1.4	20	1	26	35	0.7	119	200.5	8775	4.59	55	196	20.6	112.1	0.69	24.22	0
269	1	2	2	56	61	2	12.39	3.7	0.315	85.01	27.8	327	216.5	0.16	11.54	0.932	0.83	0.067	0.02	0.001	0	0	0	0.14	0.198	6.9	1.9	5	0.28	73.1	36.8	36.3	1	17	0.2	18	16	1.1	78	284.2	8718	8.42	87	485	24.5	79	0.96	24.84	0
270	1	1	2	69	53	2	21.74	4.02	0.362	90.06	29.32	325.6	351.9	0.16	18.98	0.873	1.81	0.083	0.89	0.041	0.02	0.001	0.04	0.13	0.269	9.9	2.2	7.7	0.22	62.6	34.3	28.3	1.2	18	0.4	10	10	1	98	211.6	7798	5.23	55	333	23.8	89.1	0.86	21.45	0
271	1	2	1	53	29	2	9.43	4.05	0.362	89.48	29.74	332.4	154.5	0.16	5.84	0.62	1.72	0.182	1.68	0.178	0.08	0.008	0.11	0.15	0.125	15.7	4.3	11.4	0.27	75.3	39.4	35.9	1.1	188	3.6	25	23	1.1	174	241.8	8256	4.44	71	393	25.2	82.6	0.92	27.27	0
272	1	2	2	61	34	3	7.8	4.56	0.297	65.15	19.64	301.5	196.6	0.17	4.72	0.605	2.41	0.309	0.57	0.073	0.07	0.01	0.03	0.17	0.177	10.9	2.5	8.4	0.23	55.3	24.5	30.8	0.8	12	1.6	38	31	1.2	109	137.6	7889	4.75	53	154	28.2	74.1	1.03	17.78	0
273	2	2	1	59	13	2	8.87	3.88	0.338	87.02	28.9	332.1	283.5	0.16	8.25	0.93	0.57	0.064	0.04	0.005	0.01	0.001	0	0.13	0.24	8.4	3.3	5.1	0.4	60.3	36.4	23.9	1.5	21	3.3	22	19	1.2	73	190.3	5884	3.8	90	293	24.8	70	1.085	22.3	0
274	2	2	1	60	2	1	5.69	5.08	0.44	85.76	28.95	337.6	191.2	0.17	2.83	0.498	2.09	0.367	0.37	0.065	0.36	0.064	0.04	0.14	0.156	9.2	2.8	6.4	0.3	61.4	37.2	24.2	1.5	39	3.1	15	17	0.9	104	254.2	7721	3.47	87	464	25.6	81	0.94	22.41	0
275	2	2	2	67	13	1	10.34	3.62	0.334	92.22	30.5	330.7	241.8	0.17	9.71	0.94	0.56	0.054	0.06	0.006	0	0	0.01	0.14	0.159	5.9	2	3.9	0.3	65.2	42.3	22.9	1.8	28	2	38	32	1.2	65	238.9	6865	6.25	76	359	16.1	119	0.652	22.56	0
276	2	2	1	58	23	2	16.66	5.5	0.388	70.53	21.93	311	321.7	0.17	14.23	0.854	1.45	0.087	0.97	0.058	0	0	0.01	0.14	0.251	12.2	2.4	9.8	0.2	71	39.6	31.4	1.3	47	3	30	27	1.1	113	276.5	8167	8.62	78	231	31	65	1.164	27.18	0
277	2	2	1	63	3	1	18.1	4.57	0.44	96.7	32.7	337	214	0.16	16.94	0.938	0.99	0.055	0.11	0.006	0	0	0.02	0.13	0.189	15.3	5.4	9.9	0.4	63.4	38.6	24.8	1.6	31	1.8	14	16	0.9	56	263.1	8987	6.55	93	426	20	70	1.08	29.98	0
278	2	2	2	58	13	1	16.84	4.32	0.394	91.21	29.84	327.2	257.7	0.16	16.23	0.964	0.51	0.03	0.1	0.006	0.01	0	0	0.13	0.215	12.5	2.7	9.8	0.2	70.4	40.4	30	1.3	17	18.4	16	11	1.5	64	252.6	7411	4.82	89	284	23.6	66	1.15	23.73	0
279	2	2	2	67	7	1	3.57	3.97	0.401	101	33.23	328.9	295.2	0.16	1.87	0.523	1.27	0.356	0.29	0.082	0.11	0.032	0.02	0.14	0.18	6.9	1.7	5.2	0.25	71.2	38.6	32.6	1.2	19	10.9	17	8	2.1	59	200	7433	1.85	53	160	19.1	88.9	0.86	17.78	0
280	2	2	1	75	19	2	11.44	4.14	0.396	95.58	34.14	357.2	199	0.16	7.61	0.665	2.27	0.198	0.96	0.084	0.55	0.048	0.05	0.12	0.162	5.8	2	3.8	0.3	67	34.9	32.1	1.1	85	8.4	24	39	0.6	63	244.8	7002	4.84	87	482	24.3	92	0.838	23.88	0
281	2	2	2	57	13	2	9.26	4.31	0.38	88.24	29.24	331.4	223.6	0.16	6.2	0.67	2.05	0.221	0.67	0.072	0.3	0.033	0.04	0.14	0.16	12.4	4.1	8.3	0.33	60.8	33	27.8	1.2	25	1.5	15	10	1.5	82	260.9	10332	5.24	45	130	27.9	108.2	0.71	26.67	0
282	2	2	2	57	6	1	11.71	4.89	0.438	89.59	29.02	323.9	213.5	0.16	10.51	0.898	1.03	0.088	0.16	0.013	0	0	0.01	0.14	0.16	12.4	3.9	8.5	0.31	69.7	38	31.7	1.2	17	6.5	17	17	1	64	260	8199	6.87	64	217	18.9	106.2	0.73	24.97	0
283	1	1	1	57	8	3	11.78	4.2	0.387	92	30.83	335.2	275.8	0.16	9.09	0.772	1.44	0.122	1.13	0.096	0.07	0.006	0.04	0.13	0.232	19.6	6.8	12.8	0.3	52.8	34.3	18.5	1.9	11	3.4	11	9	1.2	83	102.2	5956	6.22	62	210	27.6	92	0.838	20.96	0
284	1	1	1	59	7	3	11.52	4.08	0.388	95.1	33.3	351	215	0.1	10.64	0.923	0.64	0.056	0.24	0.021	0	0	0	0.11	0.2	10.8	1.7	9.1	0.16	62.9	34.1	28.8	1.2	24	0.9	22	22	1	88	216.2	6568	6.41	54	275	21.8	131.6	0.59	21.48	0
285	1	2	1	54	23	1	15.03	5.35	0.449	83.92	27.36	326.1	259.2	0.16	13.78	0.917	1.17	0.078	0.08	0.005	0	0	0	0.14	0.223	10.7	2.9	7.8	0.3	69	46	23	2	42	1	24	25	1	83	283.8	11164	4.65	80	222	21.3	123	0.632	24.22	0
286	2	1	2	52	87	3	18.43	3.69	0.344	93.03	30.46	327.4	285.4	0.16	16.92	0.918	0.78	0.042	0.71	0.039	0.01	0	0	0.14	0.257	10.4	1.5	8.9	0.14	66.7	34.7	32	1.1	45	0.4	16	18	0.9	117	228.9	9169	3.7	53	325	27.5	73.3	1.04	33.69	0
287	2	2	1	76	6	2	11.03	4.12	0.37	89.81	30.19	336.1	267.6	0.16	7.95	0.721	2.11	0.192	0.85	0.077	0.03	0.003	0.08	0.13	0.243	15.2	4	11.2	0.3	59	33.6	25.4	1.3	44	1.4	18	17	1.1	48	289.4	8650	9.62	83	294	29.5	49	1.512	23.44	0
288	2	2	1	57	7	1	7.1	6.03	0.36	59.15	18.03	304.8	292	0.16	3.88	0.546	2.31	0.326	0.62	0.087	0.26	0.037	0.03	0.24	0.252	3.3	1.3	2	0.39	62.9	37.1	25.8	1.4	30	45.9	21	26	0.8	78	266.2	8516	3.11	96	313	24.3	72.94	1.04	26.22	0
289	2	2	1	68	3	2	17.7	5.08	0.43	83.5	27.2	325	151	0.17	15.41	0.87	1.56	0.088	0.71	0.04	0	0	0.02	0.12	0.154	15.2	4.7	10.5	0.3	60.9	39.6	21.3	1.9	44	7.8	22	17	1.3	49	253.6	5940	7.04	94	207	28.3	58	1.295	20.96	0
290	2	2	2	59	17	2	16.4	4.64	0.41	88.4	29.6	334	168	0.16	14.7	0.899	1.28	0.078	0.35	0.022	0.01	0.001	0.01	0.13	0.143	10.4	1.9	8.5	0.2	73.5	42.2	31.3	1.3	16	1.7	20	14	1.4	65	248.3	10364	3.84	83	284	23.2	102	0.753	31.25	0
291	2	2	1	71	20	2	15.31	4.25	0.39	91.71	30.24	329.8	301.5	0.16	14.1	0.921	0.88	0.057	0.32	0.021	0	0	0.01	0.14	0.239	8.7	2.1	6.6	0.2	62.6	39	23.6	1.7	25	1.5	21	20	1.1	89	282.3	10392	3.73	80	457	26.7	87	0.876	22.3	0
292	2	2	2	73	8	2	9.99	3.72	0.339	91.16	29.73	326.1	195.3	0.16	9.28	0.929	0.55	0.055	0.16	0.016	0	0	0	0.13	0.164	16.5	8.6	7.9	0.52	70.6	34.5	36.1	1	25	1.2	20	19	1.1	47	252.2	9496	8	46	343	22	102.5	0.75	26.99	0
293	1	1	1	52	49	2	14.72	4.01	0.3	74.8	21.4	287	197	0.19	12.14	0.824	1.52	0.103	1.04	0.071	0.01	0.001	0.01	0.16	0.25	5.8	2.2	3.6	0.4	61.5	36.4	25.1	1.5	50	1.7	14	22	0.6	78	325.4	7974	6.6	111	317	15.9	88	0.872	24.68	0
294	1	1	1	57	3	1	12.62	4.63	0.298	64.36	21.24	330	224.9	0.16	11.92	0.944	0.56	0.045	0.14	0.011	0	0	0	0.16	0.187	17.3	5.4	11.9	0.31	57.8	37.8	20	1.9	13	0.5	19	11	1.7	60	262.5	5719	5.11	99	304	21.9	87.2	0.88	29.14	0
295	1	1	2	57	12	2	12.34	4.16	0.39	93.72	31.09	331.7	370.5	0.16	11.14	0.903	0.93	0.075	0.27	0.022	0	0	0	0.13	0.234	9.8	2.3	7.5	0.23	62.3	39.5	22.8	1.7	44	6.2	35	40	0.9	45	292.9	8590	3.85	72	302	23.4	62.9	1.2	27.94	0
296	1	2	2	66	58	3	10.3	3.78	0.344	90.88	31.25	343.8	298.5	0.16	8.13	0.789	1.35	0.131	0.73	0.071	0.08	0.008	0.02	0.14	0.224	8.8	2.5	6.3	0.3	64.3	37	27.3	1.4	17	1	23	14	1.6	77	229.5	7861	2.57	42	171	28.5	151	0.517	24.78	0
297	1	2	1	58	16	3	16.12	3.53	0.33	93.6	30.57	326.6	369.6	0.16	13.79	0.855	1.42	0.088	0.89	0.055	0.01	0.001	0.01	0.13	0.255	17.3	1.4	15.9	0.08	58.7	32	26.7	1.2	129	0.5	15	33	0.5	100	210.1	6861	5.98	69	234	24.1	115.4	0.67	26.56	0
298	1	2	2	62	23	2	19.78	4.1	0.38	92.44	32.07	346.9	239.3	0.16	18.4	0.93	0.92	0.046	0.46	0.023	0.01	0	0	0.13	0.223	8.4	2.2	6.2	0.26	61.3	36	25.3	1.4	33	0.8	20	32	0.6	121	194.1	7887	4.23	55	255	25.6	101.4	0.76	29.32	0
299	1	2	2	63	30	3	9.88	4.7	0.34	71.47	22.38	313.1	211.9	0.16	7.25	0.734	1.56	0.158	0.9	0.091	0.13	0.013	0.05	0.15	0.191	13.7	4.5	9.2	0.3	66.1	36.8	29.3	1.3	34	3.4	23	21	1.1	34	203.1	7146	4.02	68	393	29.3	83	0.92	24.8	0
300	1	2	2	53	23	2	13.47	3.5	0.314	89.73	30.04	334.8	247.3	0.16	12.55	0.931	0.72	0.054	0.2	0.015	0	0	0	0.14	0.174	4.8	1.6	3.2	0.33	63.4	35.1	28.3	1.2	25	2.5	20	28	0.7	49	291.6	8393	3.6	53	229	26.3	149.9	0.52	25.78	0
301	1	2	1	68	12	3	17.94	4.76	0.412	86.52	28.54	329.9	313.1	0.17	14.87	0.829	1.64	0.091	1.37	0.077	0.06	0.003	0	0.13	0.197	14.1	2.8	11.3	0.2	64.7	42.6	22.1	1.9	28	10.6	26	30	0.9	101	236.8	9852	4.53	65	178	22.6	86.6	0.88	22.41	0
302	2	1	2	59	18	2	22.61	4.58	0.39	85.15	27.84	326.9	291.2	0.16	19.98	0.884	1.63	0.072	0.99	0.044	0.01	0	0.01	0.14	0.227	6.5	1.3	5.2	0.2	80.3	42.8	37.5	1.1	34	0.7	24	36	0.7	87	240.6	11665	3.7	44	296	18.2	126	0.615	26.9	0
303	2	1	2	58	14	2	7.07	4.3	0.382	88.8	30	338	275	0.12	4.52	0.639	1.59	0.225	0.72	0.102	0.19	0.027	0.05	0.13	0.29	9.4	3.8	5.6	0.4	79.5	42.4	37.1	1.1	16	1.2	25	12	0.8	114	371.7	10441	4.27	68	334	22.6	96	0.8	22.38	0
304	2	2	2	66	16	2	17.7	3.34	0.318	95.1	32.4	340	201	0.16	15.22	0.861	1.51	0.085	0.94	0.053	0	0	0.01	0.13	0.171	11.4	4.8	6.6	0.4	56	35.5	20.5	1.7	19	6.6	25	25	1	53	175.3	7465	5.49	70	246	23.4	77	0.992	23.42	0
305	2	2	1	50	5	2	12.47	5.55	0.47	85.01	28.16	331.2	241	0.16	8.26	0.662	3.2	0.256	0.91	0.073	0.07	0.005	0.03	0.14	0.218	10.5	3.8	6.7	0.4	71.8	44.4	27.4	1.6	50	2.4	30	60	0.5	51	297.8	10788	7.53	74	313	24.4	73	1.043	25.61	0
306	2	2	2	60	5	1	11.05	4.13	0.367	88.84	29.1	327.5	211.4	0.16	10.2	0.923	0.78	0.071	0.07	0.006	0	0	0.01	0.14	0.196	11.2	3.7	7.5	0.3	66.2	39.9	26.3	1.5	14	0.4	15	10	1.5	55	345.8	8802	3.87	52	183	22	141	0.552	26.48	0
307	2	2	2	58	40	3	15.85	4.15	0.36	86.95	28.33	325.8	241.7	0.16	14.68	0.926	1.07	0.068	0.09	0.006	0	0	0	0.14	0.204	6.5	2	4.5	0.3	70.3	45	25.3	1.8	30	1.5	22	19	1.2	82	456.6	12323	4.65	56	271	23	166	0.473	23.61	0
308	2	2	1	61	20	3	12.78	4.46	0.413	92.53	30.61	330.8	199.6	0.16	11.87	0.929	0.77	0.06	0.14	0.011	0	0	0.01	0.14	0.162	11.6	4.3	7.3	0.4	60.5	38.9	21.6	1.8	102	1.6	21	63	0.3	93	294.1	6930	4.77	65	335	24.2	97	0.791	22.86	0
309	2	2	1	61	7	2	21.03	4.75	0.421	88.49	29.81	336.8	346.7	0.16	19.78	0.941	0.87	0.042	0.37	0.018	0	0	0	0.15	0.285	8.5	3.3	5.2	0.4	67.8	44.9	22.9	2	61	0.9	20	16	1.3	74	519	10330	5.5	100	413	23.9	101	0.761	34.95	0
310	2	2	2	72	27	1	17.56	4.46	0.38	85.2	27.61	324.1	210.6	0.16	16.73	0.953	0.59	0.034	0.23	0.013	0	0	0	0.14	0.178	5.7	1.9	3.8	0.3	72	41.9	30.1	1.4	30	0.8	14	12	1.2	47	331	9317	4.11	74	387	27.1	121	0.643	28.92	0
311	2	2	2	57	26	2	10.42	4.62	0.399	86.4	28.6	331	385	0.11	9.25	0.887	1.07	0.103	0.09	0.009	0	0	0.01	0.12	0.38	15.2	2.8	12.4	0.2	71.3	38	33.3	1.1	25.7	0.53	24	13	1.8	86	225.9	8577	4.56	61	297	20.1	104	0.74	23.5	0
312	2	2	1	44	9	3	15.45	5.1	0.451	88.46	28.99	327.7	343.9	0.16	12	0.777	1.9	0.123	1.42	0.092	0.1	0.006	0.04	0.12	0.282	10.5	2.3	8.2	0.2	69.8	43.1	26.7	1.6	50	2.1	19	34	0.6	88	244.8	9345	3.49	59	291	25.5	140	0.557	28.69	0
313	2	2	1	41	6	1	15.08	4.85	0.425	87.58	28.88	329.8	265.5	0.16	14.67	0.973	0.38	0.025	0.03	0.002	0	0	0	0.12	0.205	14	4	10	0.3	72	42.2	29.8	1.4	36	2.1	33	22	1.5	76	246.5	10274	4.15	93	346	21.6	126	0.616	23.36	0
314	2	2	2	56	36	2	13.22	3.84	0.361	94	30.83	328	234.6	0.16	11.15	0.844	1.29	0.098	0.77	0.058	0	0	0	0.13	0.218	5	1.8	3.2	0.4	61.5	38	23.5	1.6	60	3.3	13	20	0.7	90	230.1	10115	6.69	49	143	25.6	111	0.699	27	0
315	2	2	2	73	9	3	6.58	4.07	0.381	93.62	30.42	324.9	229.3	0.17	4.6	0.7	1.13	0.171	0.77	0.117	0.06	0.009	0.02	0.13	0.146	13.8	4.2	9.6	0.3	44.6	27.9	16.7	1.7	7.7	0.41	28	14	2	40	176.6	5496	3.31	54	203	23.9	91	0.84	26.03	0
316	2	2	2	57	15	2	6.33	5.53	0.357	64.49	19.71	305.7	202.4	0.16	5.73	0.906	0.58	0.091	0.02	0.003	0	0	0	0.16	0.152	10.8	4.7	6.1	0.4	74.3	45.1	29.2	1.5	26	0.4	34	49	0.7	96	143	7001	5.92	68	338	25.9	101	0.763	29.78	0
317	2	2	1	42	3	2	7.87	4.58	0.429	93.59	31.24	333.8	182.7	0.17	7.16	0.91	0.65	0.082	0.06	0.008	0	0	0	0.13	0.16	11.3	1.8	9.5	0.2	58	40	18	2.2	20	0.5	14	14	1	49	261.7	7715	5.17	57	334	16.8	138	0.566	28.73	0
318	2	2	2	67	59	2	8.14	4.09	0.371	90.79	29.9	329.3	240.9	0.17	5.59	0.686	1.95	0.24	0.54	0.067	0	0	0.06	0.14	0.2	10.1	2.9	7.2	0.3	75.3	37.8	37.5	1	9.9	0.81	41	15	2.7	89	220.2	5786	4.14	58	185	19.9	116	0.67	21.22	0
319	2	2	1	63	14	2	8.44	4.08	0.373	91.46	30.19	330.1	172.6	0.17	5.6	0.664	1.84	0.218	0.68	0.081	0.16	0.018	0.16	0.13	0.148	11.2	3.4	7.8	0.3	60.1	37.2	22.9	1.6	13	1.2	24	14	1.7	62	227.7	10702	5.02	88	316	23.4	85	0.899	23.3	0
320	2	2	2	71	57	2	10.62	4.19	0.395	94.26	31.29	332	254.2	0.17	8.24	0.776	1.59	0.15	0.73	0.069	0.04	0.004	0.02	0.14	0.17	8.1	2.6	5.5	0.3	74.8	40.1	34.7	1.2	20	3	20	20	1	123	102.8	6514	7.27	58	229	26	60	1.24	28.25	0
321	2	2	2	49	14	1	12.72	3.34	0.304	90.96	30.52	335.5	265.9	0.16	10.87	0.855	0.95	0.075	0.88	0.07	0	0	0.01	0.15	0.232	6.2	2.1	4.1	0.3	56.3	34.3	22	1.6	10	2.6	12	8	1.5	42	193	6201	2.52	60	159	22.6	137	0.567	22.26	0
322	2	2	2	44	17	2	8.28	3.97	0.367	92.37	31.05	336.1	327	0.16	7.38	0.892	0.78	0.094	0.1	0.012	0	0	0.02	0.13	0.228	3.2	0.5	2.7	0.2	65.2	37.4	27.8	1.3	17	0.3	18	10	1.8	65	176.1	8440	3.03	47	169	21.7	151	0.517	22.05	0
323	2	2	1	47	8	2	17.19	5.67	0.442	78	25.9	333	371	0.12	14.97	0.871	1.28	0.074	0.91	0.053	0.01	0.001	0.02	0.16	0.39	6.9	2	4.9	0.3	68.9	39.9	29	1.4	13.7	1.34	18	12	1.5	107	296.5	10756	2.51	80	283	26.7	100	0.77	28.65	0
324	2	2	1	69	5	1	8.91	4.67	0.438	93.72	31.37	334.7	305.6	0.16	4.64	0.521	3.21	0.36	0.68	0.076	0.34	0.038	0.04	0.13	0.23	8.5	2.6	5.9	0.3	64.8	44.3	20.5	2.2	40	8.9	16	23	0.7	54	256.7	7945	4.94	67	246	25.2	95	0.806	23.66	0
325	2	2	1	56	14	1	15.1	3.79	0.335	88.3	29.2	330	215	0.16	14.3	0.94	0.5	0.036	0.1	0.008	0	0	0	0.13	0.142	16	4.7	11.3	0.2	56.5	37.4	19.1	2	22	2.4	17	16	1	63	288.7	6852	4.15	84	321	22.8	138	0.519	20.55	0
326	2	2	2	47	14	2	8.45	3.29	0.283	86	29.2	339	217	0.15	7.57	0.896	0.83	0.098	0.05	0.006	0	0	0	0.12	0.26	12.7	4.1	8.6	0.3	56.2	32	24.2	1.3	12.3	0.26	23	24	1	80	137.9	7166	3.86	69	422	27.1	100	0.77	18.22	0
327	2	2	2	59	24	2	8.16	3.82	0.324	84.8	30.4	358	217	0.1	7.65	0.938	0.46	0.056	0.05	0.006	0	0	0	0.12	0.21	5.9	2.5	3.4	0.4	61.1	34	27.1	1.3	10.8	1.54	21	9	2.3	58	205.7	6739	4.63	70	193	21.7	80	0.95	18.68	0
328	2	2	1	53	2	2	10.45	4.42	0.394	89.17	30.19	338.6	153.7	0.17	7.67	0.734	1.47	0.141	1.22	0.117	0.05	0.005	0.04	0.14	0.137	10.6	4	6.6	0.4	55.7	34.2	21.5	1.6	19.3	1.49	20	21	1	51	233	9705	3.93	67	385	23.4	109	0.71	29.75	0
329	2	2	1	38	10	2	11.03	4.32	0.375	86.91	28.68	330	270.4	0.17	9.73	0.882	0.87	0.079	0.42	0.038	0	0	0.01	0.13	0.251	18.8	4.7	14.1	0.25	70.8	47.3	23.5	2	34	3	33	30	1.1	90	371.7	11200	4.6	85	271	25.5	109.3	0.71	24.34	0
330	1	2	1	56	27	3	11.8	4.58	0.373	81.4	26.7	328	225	0.17	10.76	0.911	0.77	0.066	0.27	0.023	0.01	0.001	0	0.15	0.187	9.5	1.7	7.8	0.2	72.4	38.6	33.8	1.1	32	2.3	14	16	0.9	68	215.6	6734	8.25	119	313	23.1	48	1.547	23.94	0
331	1	2	1	74	6	1	13.34	3.35	0.29	86.53	28.44	328.6	328.9	0.16	11.88	0.89	0.31	0.023	1.16	0.087	0	0	0	0.13	0.222	7.1	3.5	3.6	0.5	56.9	34.9	22	1.6	36	6.7	25	30	0.8	80	80.9	5290	8.28	83	137	22.3	94	0.819	20.2	0
332	1	2	1	55	3	1	8.74	4.05	0.374	92.36	31.8	344.3	158	0.16	8.17	0.935	0.51	0.058	0.06	0.007	0	0	0.01	0.13	0.12	22.1	3.7	18.4	0.17	58.3	35.5	22.8	1.6	27	1.8	17	10	1.7	75	267.3	8589	5.15	67	259	21.6	114.7	0.68	27.77	0
333	2	1	1	67	52	2	9.97	3.36	0.298	88.7	30.7	346	157	0.11	7.57	0.76	1.52	0.152	0.71	0.071	0.17	0.017	0	0.12	0.15	7.9	2.6	5.3	0.33	58.5	28.3	30.2	0.9	25	14.4	64	25	2.6	261	160.7	5227	5.5	71	142	28.9	80.9	0.94	18.83	0
334	2	2	1	59	5	1	9.55	4.78	0.33	68.25	22.17	324.8	205.8	0.16	8.56	0.896	0.91	0.096	0.07	0.008	0	0	0	0.17	0.174	16.6	4.9	11.7	0.3	58.8	36.8	22	1.7	47	3.2	32	50	0.6	66	239.3	6736	3.55	65	368	28.8	85.96	0.89	24.8	0
335	2	2	2	77	14	2	12.31	4.29	0.398	92.82	28.75	309.7	211.2	0.17	9.36	0.76	1.99	0.162	0.92	0.075	0.01	0.001	0.03	0.13	0.176	6.9	2.3	4.6	0.3	62.4	37.8	24.6	1.5	13	3.3	26	23	1.1	81	182.4	7062	6.93	58	271	24	92	0.832	22.81	0
336	2	2	2	53	17	1	16.89	4.27	0.386	90.29	29.13	322.6	295.8	0.16	15.59	0.923	1.07	0.063	0.21	0.012	0	0	0.02	0.13	0.244	5.7	1.8	3.9	0.3	69.3	40.3	29	1.4	18	1.7	17	12	1.4	52	254.2	7360	4.85	55	217	25.2	85	0.899	21.75	0
337	2	2	2	64	34	2	12.4	3.93	0.365	92.9	30.8	332	240	0.13	11.33	0.914	0.98	0.079	0.08	0.006	0	0	0.01	0.12	0.27	10.3	2.9	7.4	0.3	65.6	36.2	29.4	1.2	21	1.63	52	14	3.7	102	215.5	8487	4.88	48	272	16.8	130	0.6	25.1	0
338	2	2	1	54	1	1	10.39	5.32	0.448	84.2	29.14	346	218.3	0.16	9.39	0.904	0.87	0.084	0.12	0.011	0	0	0.01	0.13	0.17	7.9	1.6	6.3	0.2	62.2	40.6	21.6	1.9	17	0.4	16	21	0.8	56	295.3	8912	6.68	69	294	23.5	104	0.741	27.85	0
339	2	2	1	47	17	2	18.31	4.9	0.323	65.94	21.02	318.8	269.2	0.16	15.25	0.833	1.92	0.105	1.12	0.061	0	0	0.02	0.16	0.22	19.1	5.2	13.9	0.3	55	36.7	18.3	2	14	0.9	18	18	1	69	222.2	6450	3.41	65	248	22.2	125	0.622	21.22	0
340	2	2	1	78	38	3	15.13	3.81	0.367	96.23	33.77	350.9	149.2	0.16	13.63	0.901	0.65	0.043	0.85	0.056	0	0	0	0.13	0.14	9.7	2.8	6.9	0.29	63.5	31.4	32.1	1	12	1.7	35	12	2.9	65	167.6	6733	7.17	92	418	23.6	75.6	1.01	21.48	0
341	2	2	1	59	38	2	12.72	3.9	0.371	95.17	31.82	334.4	287.4	0.15	11.95	0.94	0.73	0.057	0.04	0.003	0	0	0.01	0.12	0.261	9.3	2.6	6.7	0.28	63.2	38.6	24.6	1.6	39	0.7	21	19	1.1	64	280.4	8025	5.77	94	352	26.3	124.9	0.62	22.72	0
342	2	2	2	49	26	2	13.91	4.36	0.385	88.25	28.26	320.2	425.7	0.16	10.9	0.784	1.96	0.141	1.01	0.073	0	0	0.03	0.15	0.357	6.8	1.7	5.1	0.25	69.3	32.9	36.4	0.9	30	1.3	28	14	2	70	232.7	8159	5.33	55	266	24	94.8	0.81	25.97	0
343	2	2	2	40	86	2	10.86	3.44	0.337	98.06	31.98	326.1	217.8	0.17	8.19	0.754	1.48	0.137	1.13	0.104	0.05	0.005	0.01	0.14	0.185	8.7	1.5	7.2	0.17	55.7	31.3	24.4	1.3	25	13.4	71	33	2.2	83	269.5	6103	5.45	51	188	26.9	89.9	0.85	22.83	0
344	2	2	1	56	7	2	20.2	4.68	0.429	91.53	28.97	316.6	263.1	0.16	18.54	0.918	1.19	0.059	0.47	0.023	0	0	0	0.15	0.197	19.3	4.8	14.5	0.25	71.7	40.7	31	1.3	28	3.2	16	23	0.7	67	254.9	7637	4.76	52	224	21.7	118	0.66	22.76	0
345	1	2	1	44	33	3	13.32	4.3	0.41	96.45	31.95	331.3	234.3	0.16	9.63	0.723	3.47	0.261	0.16	0.012	0.02	0.002	0.04	0.13	0.2	7.4	1.9	5.5	0.3	62.5	37.8	24.7	1.5	48	7.4	26	100	0.3	48	254.4	7421	5.43	76	260	25.8	69	1.095	23.45	0
346	1	2	2	53	58	3	9.86	3.17	0.286	90.07	30.8	342	137.2	0.16	8.14	0.826	1.4	0.142	0.31	0.031	0	0	0.01	0.17	0.16	19.6	11.5	8.1	0.6	70.4	34.6	35.8	1	113	9.9	152	155	1	85	83.4	4036	6.61	68	189	18.3	85	0.901	22.66	0
347	2	2	1	54	10	2	17.54	3.81	0.361	94.75	31.29	330.3	140.8	0.16	16.31	0.93	1.1	0.063	0.13	0.007	0	0	0	0.12	0.128	23.4	11.1	12.3	0.47	60.1	39.3	20.8	1.9	31	1.7	39	20	2	91	204.3	6264	3.58	73	264	24.5	101	0.76	25.59	0
348	2	2	1	71	23	2	4.47	3.7	0.342	92.59	30.65	331	305.4	0.16	2.09	0.468	1.93	0.433	0.34	0.076	0.09	0.02	0.02	0.13	0.239	6.6	2.2	4.4	0.3	60	36.3	23.7	1.5	23	8.2	18	16	1.1	44	220.8	7939	5.19	93	353	23	61	1.232	21.5	0
349	2	2	2	53	12	3	9.91	5.48	0.384	70.11	21.07	300.6	190.1	0.16	9.26	0.934	0.51	0.052	0.14	0.014	0	0	0	0.16	0.15	6.9	2.4	4.5	0.3	61.3	41.4	19.9	2.1	24	1.8	21	22	1	65	294.3	9499	3.78	56	160	22	154	0.507	20.54	0
350	2	2	1	57	10	2	13.87	5.09	0.351	68.94	21.22	307.8	180.4	0.17	13.22	0.953	0.6	0.043	0.04	0.003	0	0	0	0.17	0.172	5.3	2.2	3.1	0.4	59.2	39	20.2	1.9	15	1.1	22	19	1.2	66	240.4	8053	5.55	65	298	24.7	113	0.687	19.37	0
351	2	2	1	65	4	1	10.83	4.33	0.407	94.02	30.41	323.4	221.8	0.16	9.91	0.915	0.8	0.074	0.12	0.011	0	0	0.01	0.14	0.168	12	3.9	8.1	0.33	67.7	38.2	29.5	1.3	34	0.8	31	25	1.2	53	285.3	7221	4.96	75	352	22.5	110.3	0.7	27.92	0
352	2	2	1	43	14	1	11.95	4.39	0.4	91.08	30.43	334.1	201.9	0.16	9.48	0.793	1.71	0.143	0.72	0.06	0.01	0.001	0.03	0.13	0.157	7.5	2	5.5	0.3	60.1	40	20.1	2	26	4	14	21	0.7	69	258.4	6192	6.01	70	260	22.6	121	0.64	23.53	0
353	2	2	2	48	13	3	8.43	3.65	0.352	96.33	31.55	327.6	229	0.16	5.31	0.63	2.01	0.239	0.99	0.118	0.07	0.009	0.04	0.14	0.194	14.5	4.4	10.1	0.3	65.6	33.1	32.5	1	7	4.5	33	9	3.7	56	180	5731	3.77	54	110	22.4	151	0.518	21.33	0
354	2	2	1	51	20	3	15.06	5.41	0.478	88.4	28.7	324	232	0.14	12	0.797	1.82	0.121	1.21	0.08	0.01	0.001	0.02	0.15	0.25	14.2	3.2	11	0.2	61.8	35.3	26.5	1.3	43.7	3.06	82	29	2.8	84	274.7	9168	5.4	77	246	30.2	74	1.02	29.85	0
355	2	2	1	38	4	1	13.88	3.81	0.36	94.5	33.1	350	275	0.09	12.81	0.922	0.58	0.042	0.48	0.035	0	0	0.01	0.11	0.22	22.6	6.5	16.1	0.3	57	36	21	1.7	18.1	0.5	25	20	1.3	49	337.4	8420	5.46	64	170	26.7	110	0.7	19.38	0
356	2	2	1	41	54	3	11.24	3.44	0.32	93.03	30.72	330.2	204.1	0.16	7.95	0.707	2.22	0.198	1	0.089	0.05	0.004	0.02	0.13	0.211	9.2	1.1	8.1	0.12	56.4	26.7	29.7	0.9	29	1.6	45	19	2.1	57	150.3	4408	3.86	54	232	22.7	96.9	0.79	22.56	0
357	2	2	1	66	13	2	8.82	4.15	0.382	91.99	31.45	341.9	198.7	0.16	8.12	0.921	0.64	0.072	0.06	0.007	0	0	0	0.13	0.151	16.4	5.8	10.6	0.35	63.2	33.6	29.6	1.1	21	1.6	24	28	0.9	56	242.2	7413	3.58	76	240	24.2	94.4	0.81	26.08	0
358	2	2	2	59	8	1	21.51	3.63	0.318	87.6	28.4	324	243	0.12	20.1	0.935	1.08	0.05	0.31	0.014	0	0	0.02	0.12	0.26	7	1.5	5.5	0.21	65	37.5	27.5	1.4	17	4.4	19	16	1.2	77	269.6	8848	5.5	75	238	17.4	78.6	0.97	21.08	0
359	2	2	2	50	43	2	15.72	3.26	0.297	91.1	31	340	265	0.11	14.88	0.947	0.54	0.034	0.29	0.018	0	0	0.01	0.12	0.26	9.1	1.8	7.3	0.2	64.8	37	27.8	1.3	43	0.3	43	45	1	83	229.3	7555	5.1	70	244	25.8	118.7	0.65	24.14	0
360	2	2	1	67	32	2	7.54	4.15	0.387	93.29	31.43	336.9	310.3	0.16	6.6	0.875	0.65	0.087	0.28	0.037	0.01	0.001	0	0.12	0.193	8.6	2.4	6.2	0.28	67.5	38.5	29	1.3	31	23.3	22	13	1.7	59	212.1	6900	4.35	55	194	20.5	109.3	0.71	27.4	0
361	2	2	2	62	19	2	9.53	4.35	0.367	84.4	26.9	319	184	0.16	8.61	0.904	0.66	0.069	0.26	0.027	0	0	0	0.13	0.23	13.3	2.7	10.6	0.2	65.9	40.5	25.4	1.6	35	1.5	16	12	1.3	67	233.8	9935	9.7	44	334	25.2	138.7	0.56	25.16	0
362	2	2	2	53	20	1	20.94	4.57	0.402	87.94	29.02	330	310	0.16	19.23	0.918	1.39	0.066	0.3	0.014	0	0	0.03	0.12	0.235	16.1	4.9	11.2	0.3	78.5	46.7	31.8	1.5	21	2.1	20	15	1.3	84	239.8	9047	3.99	49	233	21.7	139.2	0.56	20.81	0
363	1	1	1	78	22	3	13.34	3.89	0.355	91.27	28.79	315.5	144.8	0.16	11.52	0.864	1.14	0.085	0.68	0.051	0	0	0	0.13	0.138	4.2	1.5	2.7	0.4	53.1	32.9	20.2	1.6	16	5.5	18	13	1.4	66	227.4	7759	7.32	79	238	22.8	63	1.192	23.5	0
364	1	1	2	63	10	1	7.95	4.38	0.271	61.9	19.2	310	233	0.15	6	0.755	1.37	0.172	0.57	0.072	0	0	0.01	0.15	0.28	7.4	1.2	6.2	0.16	59.5	29.8	29.7	1	30	2.7	13	10	1.3	79	233.8	6604	6.12	66	231	28.3	74.5	1.02	22.89	0
365	1	1	2	55	14	1	13.65	3.7	0.304	82.06	27.72	337.8	178.6	0.17	13	0.953	0.6	0.044	0.04	0.003	0	0	0.01	0.14	0.166	7.5	2.8	4.7	0.4	72.6	46.3	26.3	1.8	56	27	32	22	1.5	71	241.6	9010	6.39	79	316	20.6	86	0.886	18.72	0
366	1	1	2	52	34	2	9.33	3.67	0.339	92.4	31.1	336	260	0.11	8.69	0.932	0.59	0.063	0.04	0.004	0	0	0.01	0.12	0.26	14.3	2.7	11.6	0.19	69.2	42.9	26.3	1.6	13	1.2	16	16	1	96	213.9	8990	3.93	34	181	22.9	129.8	0.6	21.88	0
367	1	1	1	69	8	3	7.15	5.11	0.478	93.64	30.08	321.3	182.1	0.17	4.33	0.606	1.85	0.259	0.78	0.109	0.17	0.024	0.02	0.14	0.172	17.7	6	11.7	0.34	59.4	31.4	28	1.1	98	4	25	20	1.3	70	203.1	8099	7.24	86	493	26.2	114.5	0.68	28.72	0
368	1	1	1	75	42	3	12.44	4.31	0.396	91.99	29.9	325.1	241.3	0.16	11.21	0.901	1	0.081	0.22	0.018	0	0	0.01	0.14	0.155	6.7	1	5.7	0.15	67	35	32	1.1	19	1.8	17	17	1	87	260	7132	8.1	53	413	20.7	89.7	0.86	25.59	0
369	1	2	1	67	4	1	6.3	4.71	0.399	84.5	27.6	326	216	0.16	3.15	0.504	2.13	0.34	0.45	0.071	0.46	0.074	0.07	0.13	0.176	6.3	1.2	5.1	0.2	68	43.2	24.8	1.7	26	6	16	13	1.2	80	200.4	7824	3.76	63	165	23.7	84	0.905	22.22	0
370	1	2	1	57	77	3	7.54	3.18	0.31	97.62	31.57	323.4	340.8	0.16	3.68	0.488	1.64	0.217	0.7	0.093	1.45	0.192	0.08	0.14	0.254	6.1	2.9	3.2	0.5	60.1	36.4	23.7	1.5	30	16.3	20	20	1	61	41.8	4067	2.18	52	156	17.1	228	0.346	27.76	0
371	1	2	1	51	7	1	5.46	4.86	0.41	84.15	27.21	323.4	190.4	0.17	2.71	0.496	2.15	0.394	0.4	0.074	0.18	0.033	0.02	0.13	0.165	16.5	4.4	12.1	0.3	69.3	41.6	27.7	1.5	29	4	24	37	0.6	54	293.9	10892	4.44	89	425	25.8	88	0.875	26.37	0
372	1	2	1	49	7	2	10.27	4.54	0.42	91.53	30.94	338.1	166.2	0.16	9.58	0.933	0.63	0.062	0.05	0.005	0	0	0	0.13	0.164	20.8	7.3	13.5	0.4	55.5	34.8	20.7	1.7	37	24.9	38	36	1.1	52	213.5	6289	5.92	70	210	23.6	100	0.77	22.77	0
373	1	2	1	71	44	2	13.02	3.9	0.36	91.4	30.21	330.5	237.6	0.16	12.19	0.936	0.64	0.049	0.19	0.014	0	0	0	0.14	0.194	12.3	4.2	8.1	0.3	57.1	36.1	21	1.7	22	0.7	37	12	3.1	90	203.6	8101	3.88	76	323	23.3	85	0.896	29.64	0
374	1	2	1	50	4	1	16.48	4.93	0.45	91.26	29.85	327.1	122.9	0.16	15.36	0.932	0.72	0.044	0.39	0.024	0	0	0	0.14	0.13	23.2	8.4	14.8	0.4	61.8	36	25.8	1.4	11	1.2	21	15	1.4	43	149.4	7308	5.35	65	111	27.7	136	0.573	21.22	0
375	1	2	2	67	51	2	12.48	3.76	0.352	93.73	30.14	321.6	504.8	0.17	11.86	0.951	0.57	0.045	0.05	0.004	0	0	0	0.14	0.367	12.1	3.9	8.2	0.3	68.7	42.1	26.6	1.6	17	0.9	20	11	1.8	68	214.3	10096	2.51	45	140	21.8	123	0.629	23.81	0
376	1	2	2	55	20	2	14.73	3.45	0.353	102.4	34.07	332.9	203.1	0.16	13.68	0.929	0.92	0.063	0.03	0.002	0.01	0	0.09	0.12	0.175	10.6	4	6.6	0.4	64.6	37.5	27.1	1.4	18	0.6	35	14	2.5	94	191.7	6901	4.25	60	260	24.2	115	0.673	23.01	0
377	1	2	2	50	40	2	16.97	4.68	0.335	71.58	22.37	312.5	293.3	0.17	14.76	0.87	1.29	0.076	0.92	0.054	0	0	0.01	0.15	0.23	8	1.1	6.9	0.14	77.8	38.4	39.4	1	16	5.2	45	41	1.1	77	194.3	7337	2.79	53	279	16.5	211.1	0.37	19.31	0
378	1	2	2	58	11	2	13.08	4.13	0.264	64.09	21.04	328.2	263.8	0.17	12.2	0.933	0.49	0.038	0.39	0.03	0	0	0	0.15	0.226	9.1	1.9	7.2	0.21	56.4	34.9	21.5	1.6	18	0.1	19	6	3.2	58	221	7164	4.79	56	162	25.9	153.2	0.51	18.72	0
379	1	2	2	48	10	1	10.63	4.25	0.373	87.84	28.48	324.2	264	0.17	10.19	0.958	0.41	0.039	0.02	0.002	0	0	0.01	0.14	0.254	12.7	6.1	6.6	0.48	75.8	46.8	29	1.6	20	1.5	23	21	1.1	63	250.1	8523	4.9	38	146	20.8	144.5	0.54	24.46	0
380	1	2	1	64	13	2	8.31	4.91	0.369	75.16	25	332.6	75.2	0.16	7.26	0.874	0.86	0.103	0.18	0.021	0	0	0.01	0.14	0.091	18.6	6.4	12.2	0.34	70.7	42.4	28.3	1.5	24	2.4	19	21	0.9	46	362.1	8517	7.34	81	617	28.6	68.3	1.11	22.49	0
381	2	1	1	57	11	1	16.98	4.22	0.389	92.25	31.32	339.4	316.9	0.15	15.35	0.904	1.02	0.06	0.6	0.035	0.01	0	0	0.12	0.249	16.6	4.2	12.4	0.25	68.9	35.7	33.2	1.1	27	4.2	15	23	0.7	82	293.7	8932	5.93	79	307	27.5	87	0.88	20.7	0
382	2	2	1	57	19	3	10.31	4.62	0.386	83.53	28.18	337.3	256.8	0.16	9.89	0.96	0.35	0.034	0.04	0.004	0.01	0.001	0.01	0.13	0.19	4.4	2.3	2.1	0.5	60.7	40	20.7	1.9	49	0.9	14	20	0.7	66	279.1	7808	6.82	102	464	17.9	79	0.961	25.39	0
383	2	2	1	61	6	1	9.2	4.96	0.44	89.36	30.11	337	276.4	0.16	4.93	0.536	3.42	0.371	0.66	0.072	0.13	0.014	0.06	0.14	0.217	17.8	5.6	12.2	0.3	70.2	43.3	26.9	1.6	29	5.7	20	17	1.2	75	258	6846	5.1	80	303	25.8	87	0.88	22.04	0
384	2	2	1	35	2	1	13.2	6.83	0.43	62.8	19.4	308	204	0.18	12	0.908	1.05	0.079	0.15	0.012	0	0	0.01	0.15	0.25	28.3	10.1	18.2	0.4	64.5	41	23.5	1.7	54	2.2	24	35	0.7	72	272.3	7228	7.99	78	207	21.5	99	0.781	21.3	0
385	2	2	1	63	5	1	17.7	4.59	0.4	86.9	28.9	333	147	0.16	16.94	0.955	0.62	0.035	0.18	0.01	0	0	0	0.13	0.131	10.5	3.7	6.8	0.4	65.4	35.3	30.1	1.2	56	2.7	23	31	0.7	54	229.3	8991	5.17	74	247	19.4	89	0.859	27.1	0
386	2	2	1	56	16	2	4.6	4.56	0.41	90.1	29.6	328	233	0.16	2.22	0.481	1.77	0.382	0.45	0.098	0.17	0.036	0.02	0.12	0.197	8.7	2.7	6	0.3	67.6	38.8	28.8	1.3	59	7	17	14	1.2	79	234.1	8509	4.48	86	488	26.1	59	1.277	23.74	0
387	2	2	2	55	7	1	7.68	4.24	0.38	89.37	29.35	328.4	256.9	0.16	3.61	0.47	2.69	0.35	0.67	0.087	0.69	0.09	0.03	0.14	0.22	6.6	2	4.6	0.3	60.6	36.5	24.1	1.5	16	3.7	18	13	1.4	48	224.2	6118	3.69	60	245	27.8	92	0.837	19.98	0
388	2	2	1	60	4	1	14.5	4.2	0.39	91.7	31.5	343	167	0.17	13.01	0.896	1.46	0.1	0.04	0.003	0	0	0	0.12	0.164	15.9	4.7	11.2	0.3	58.1	35.2	22.9	1.5	28	0.6	18	18	1	62	255.4	8071	3.76	72	165	19.4	96	0.799	26.57	0
389	2	2	2	72	13	1	6.5	4.63	0.39	85	28.9	340	165	0.16	3.56	0.545	1.71	0.262	0.51	0.077	0.72	0.11	0.03	0.13	0.141	10.8	2.6	8.2	0.2	60.2	36.9	23.3	1.6	16	2.4	20	18	1.1	39	244	8105	4.77	57	309	28.3	79	0.969	16.01	0
390	2	2	1	50	10	1	16.9	4.55	0.38	84	29	344	242	0.16	15.45	0.916	1.08	0.064	0.32	0.019	0.01	0	0.01	0.12	0.215	12.6	5	7.6	0.4	61.6	35.4	26.2	1.4	14	1.3	25	15	1.7	69	235.3	8973	5.18	63	117	25.7	107	0.72	18.69	0
391	2	2	1	52	6	2	15.9	4.42	0.41	92.3	31.5	340	203	0.16	14.56	0.914	1.18	0.074	0.19	0.012	0	0	0	0.13	0.181	14	4.9	9.1	0.4	60.2	36.8	23.4	1.6	16	1.2	22	16	1.4	57	204.1	5465	6.98	103	296	23	89	0.862	19.05	0
392	2	2	2	45	7	1	6.82	3.8	0.37	96.41	32.91	341.3	222	0.16	4.56	0.669	1.62	0.238	0.51	0.075	0.11	0.016	0.01	0.13	0.187	13.8	3.3	10.5	0.2	62.9	38.6	24.3	1.6	16	1.6	13	10	1.3	36	247.3	9232	3.66	63	192	24.2	106	0.727	19.48	0
393	2	2	1	52	14	1	20.36	3.89	0.369	95.01	30.76	323.8	146.2	0.16	19.58	0.962	0.61	0.03	0.16	0.008	0	0	0	0.13	0.125	12	3.9	8.1	0.3	58.9	33.1	25.8	1.3	17	6.3	30	31	1	29	209.8	5195	7	83	243	22.7	113	0.682	24.22	0
394	2	2	1	67	81	3	18.48	2.48	0.226	91.12	30.04	329.7	421.8	0.17	12.35	0.668	4.4	0.238	1.39	0.075	0.2	0.011	0.14	0.15	0.276	2.2	1.9	0.3	0.9	48	28.5	19.5	1.5	317	11.9	39	95	0.4	209	333	5581	12.75	90	310	29.4	76	0.999	22.49	0
395	2	2	1	52	11	1	5.71	4.32	0.381	88.21	30.38	344.4	188.1	0.17	2.89	0.507	1.8	0.315	0.43	0.075	0.55	0.096	0.05	0.13	0.144	10.5	3.6	6.9	0.3	67.2	39.2	28	1.4	28	8.5	16	13	1.2	46	266.9	7934	6.03	73	372	23.9	88	0.87	20.76	0
396	2	2	1	53	2	3	18.9	5.09	0.332	65.2	20.3	312	215	0.16	16.2	0.856	1.3	0.067	1.2	0.066	0.2	0.011	0	0.16	0.154	24.1	7.4	16.7	0.3	70.4	43.8	26.6	1.6	14	18	28	40	0.7	45	336.6	6150	5.53	83	331	25.9	87	0.881	19.05	0
397	2	2	1	40	2	1	13.9	6.31	0.409	64.8	20.4	314	254	0.16	12.38	0.89	1.03	0.074	0.45	0.032	0.01	0.001	0.04	0.14	0.212	14.4	3.4	11	0.2	71.8	45.8	26	1.8	30	2.3	19	17	1.1	50	284.3	7507	4.31	69	276	24.5	101	0.762	21.26	0
398	2	2	2	50	6	2	14.29	3.87	0.344	88.82	29.59	333.2	250.6	0.16	13.55	0.948	0.67	0.047	0.07	0.005	0	0	0	0.13	0.224	10.2	1.4	8.8	0.1	62.5	39.7	22.8	1.7	20	1.2	20	17	1.2	51	280.5	7324	4.85	55	158	22.9	124	0.624	22.6	0
399	2	2	1	59	6	1	11.55	4.88	0.455	93.15	30.36	325.9	185.1	0.16	9.62	0.833	0.77	0.067	1.05	0.091	0.1	0.008	0	0.12	0.165	16.2	4.6	11.6	0.3	64.2	35.6	28.6	1.2	23	0.5	16	15	1.1	62	279.6	6550	8.12	66	154	31.2	91	0.847	17.3	0
400	2	2	2	68	7	2	8.92	4.91	0.432	87.98	28.63	325.4	297.3	0.17	5.43	0.608	2.59	0.29	0.55	0.061	0.32	0.036	0.04	0.14	0.203	5	2.2	2.8	0.4	67.3	38.8	28.5	1.4	55	3.4	20	19	1.1	93	320.9	9800	4.93	56	214	25.3	93	0.827	22.3	0
401	2	2	2	40	30	3	10.55	4.25	0.388	91.19	28.91	317	188.2	0.18	7.6	0.72	1.78	0.169	0.86	0.081	0.28	0.027	0.04	0.13	0.142	7.8	2.2	5.6	0.3	66.3	37	29.3	1.3	15	3.9	18	19	0.9	85	184	6364	3.57	57	208	26.9	111	0.694	21.09	0
402	2	2	1	73	12	2	4.38	4.36	0.388	89	31.2	351	184	0.09	2.49	0.569	1.4	0.32	0.43	0.098	0.05	0.011	0.01	0.13	0.16	16.1	4.3	11.8	0.27	58.8	35.3	23.5	1.5	21	6	29	18	1.6	65	259.5	7249	2.94	79	324	20.5	83	0.92	22.3	0
403	2	2	1	50	7	1	11.85	4.55	0.425	93.29	30.21	323.9	175.5	0.16	11.08	0.935	0.75	0.063	0.02	0.002	0	0	0	0.13	0.153	6.8	2	4.8	0.3	55.6	37.4	18.2	2.1	26	3.9	27	25	1.1	75	228.1	8046	4.81	76	253	27.1	105	0.734	18.2	0
404	2	2	1	47	2	2	17.39	6.47	0.441	68.21	21.23	311.3	284.4	0.17	15.59	0.897	1.26	0.073	0.52	0.03	0.01	0.001	0.01	0.15	0.229	17.1	4.9	12.2	0.3	62.4	38.7	23.7	1.6	18	2.3	15	11	1.4	55	258	6914	5.44	69	227	24.3	121	0.642	20.12	0
405	2	2	2	39	59	3	15.03	3.55	0.317	89.21	28.74	322.2	223	0.17	13.58	0.904	0.74	0.049	0.65	0.043	0.03	0.002	0.03	0.14	0.154	11.4	2.8	8.6	0.2	54.7	28.2	26.5	1.1	21.8	6.78	19	19	1	37	188.9	4802	4.47	32	150	29.6	170	0.46	22.3	0
406	2	2	1	70	87	3	7.58	4.46	0.291	65.26	20.44	313.2	462	0.16	5.75	0.759	1.1	0.145	0.56	0.074	0.1	0.013	0.07	0.17	0.347	9	5.1	3.9	0.6	59.3	26.4	32.9	0.8	36.9	1.57	83	142	0.6	133	88.1	3106	8.16	44	182	27.5	73	1.039	22.3	0
407	2	2	2	57	18	2	15.14	4.21	0.283	67.09	20.87	311.1	302.8	0.16	10.35	0.683	3.79	0.25	0.97	0.064	0	0	0.03	0.16	0.25	5.3	1.1	4.2	0.2	61.4	36.7	24.7	1.5	11	0.5	17	18	0.9	47	227.6	6236	4.21	39	182	20.8	184	0.426	22.82	0
408	2	2	1	70	3	2	11.59	4.31	0.378	87.7	27.8	317	275	0.12	9.55	0.823	1.18	0.102	0.76	0.066	0.08	0.007	0.02	0.13	0.29	12.5	5.4	7.1	0.4	56.5	29.1	27.4	1.1	43.1	17.55	20	34	0.6	97	177.3	5633	8.02	86	225	24.3	58	1.28	22.3	0
409	2	2	2	59	14	1	14.07	4.18	0.381	91.23	29.85	327.2	203	0.17	12.35	0.877	1.25	0.089	0.47	0.034	0	0	0.01	0.14	0.172	11	2.2	8.8	0.2	64.5	37.3	27.2	1.4	195	0.9	36	56	0.6	148	196.5	5359	4.16	33	214	25.5	99	0.775	15.52	0
410	2	2	1	71	101	3	11.54	3.13	0.254	81.35	26.39	324.4	183	0.17	9.7	0.841	0.47	0.04	1.21	0.105	0.14	0.013	0.02	0.17	0.144	5.5	3.1	2.4	0.56	45.6	24.6	21	1.2	11	2.5	8	13	0.6	50	99.3	4111	7.78	100	366	21.3	51.1	1.45	26.67	0
411	2	2	1	50	9	2	15.98	4.18	0.384	91.85	32.47	353.5	294.6	0.16	14.23	0.891	0.8	0.05	0.95	0.059	0	0	0	0.13	0.244	9.4	3.1	6.3	0.33	55.8	35.6	20.2	1.8	44	2.4	24	28	0.9	64	324.4	6654	8.18	70	313	21.5	118.4	0.66	22.3	0
412	2	2	2	40	12	1	14.85	3.62	0.321	88.71	29.31	330.4	270	0.16	11.75	0.792	1.98	0.133	1.07	0.072	0.01	0.001	0.04	0.15	0.221	14.4	2.6	11.8	0.18	70.9	41.1	29.8	1.4	22	1	19	11	1.7	65	213.8	6517	3.29	55	189	23.4	148.7	0.53	21.36	0
413	2	2	1	25	5	1	8.17	4.37	0.385	88.13	29.21	331.5	173.7	0.16	7.41	0.907	0.67	0.083	0.08	0.01	0	0	0	0.13	0.14	11.4	0.8	10.6	0.07	65.7	42	23.7	1.8	18	0.6	18	10	1.8	47	269.1	8713	6.1	81	406	21	104.7	0.74	19.13	0
414	2	2	2	54	28	2	11.67	4.24	0.371	87.5	28.54	326.2	258.7	0.16	9.98	0.856	1.57	0.135	0.08	0.007	0.01	0.001	0.02	0.14	0.238	12.3	2.2	10.1	0.18	66.2	39.3	26.9	1.5	18	0.7	23	21	1.1	72	215.7	7598	4.87	55	239	21.4	154.2	0.51	23.71	0
415	2	2	1	44	12	2	19.97	4.64	0.332	71.65	22.95	320.3	292.1	0.16	18.62	0.933	0.83	0.042	0.5	0.025	0.01	0	0	0.14	0.252	20.9	4.7	16.2	0.22	67.8	40.2	27.6	1.5	21	0.8	22	44	0.5	59	281	7630	3.55	62	335	22.3	117.4	0.66	25.91	0
416	2	2	2	72	16	1	18.07	3.27	0.307	93.9	31.22	332.5	234	0.16	17.12	0.948	0.66	0.036	0.28	0.016	0	0	0	0.14	0.183	8.7	1.9	6.8	0.22	58.2	30.8	27.4	1.1	11	2.7	18	8	2.3	97	222	5878	5.33	63	250	21.5	111.6	0.69	22.06	0
417	2	2	2	45	48	2	13.81	3.31	0.292	88.42	29.1	329.1	213.3	0.16	10.55	0.764	1.95	0.141	1.27	0.092	0	0	0.04	0.13	0.183	9.4	2.7	6.7	0.29	60	30.4	29.6	1	11	3.7	79	19	4.2	84	206.1	5219	5.29	55	169	26.3	81.9	0.93	21.46	0
418	2	2	1	26	7	2	15.81	3.99	0.377	94.5	33.1	350	319	0.1	15.24	0.965	0.45	0.028	0.1	0.006	0	0	0.02	0.11	0.3	26	6	20	0.23	76	37.9	38.1	1	16	0.6	20	25	0.8	73	211.8	9968	2.97	57	285	26	122.8	0.63	18.73	0
419	2	2	2	47	11	2	18.06	4.5	0.309	68.68	20.94	305	191	0.16	16.36	0.906	1.01	0.056	0.69	0.038	0	0	0	0.17	0.153	9.4	2.1	7.3	0.22	63.1	40.3	22.8	1.8	12	7.1	16	9	1.8	76	227.6	9624	5.39	63	210	24.4	107.9	0.72	23.88	0
420	2	2	1	51	11	3	15.68	4.26	0.381	89.4	30.3	339	255	0.11	14.64	0.934	0.6	0.038	0.42	0.027	0	0	0.02	0.12	0.26	6.5	2	4.5	0.31	60.4	38.8	21.6	1.8	46	1.2	42	29	1.4	79	258.7	8269	3.77	69	412	27.4	120.1	0.65	23.8	0
421	2	2	2	64	31	2	14.31	4.17	0.365	87.5	28.1	321	205	0.1	13.04	0.911	0.54	0.038	0.72	0.05	0	0	0.01	0.13	0.19	11.3	1.4	9.9	0.12	66.3	28.1	38.2	0.7	21	0.9	25	11	2.3	98	269	8776	7.58	81	241	22.3	74.1	1.03	24.2	0
422	2	2	1	56	7	2	10.71	4.58	0.399	87.17	28.3	324.7	178.5	0.16	8.99	0.84	1.02	0.096	0.68	0.064	0	0	0.01	0.13	0.167	13	4.8	8.2	0.37	62.2	36.7	25.5	1.4	12	0.8	30	16	1.9	49	234.7	8879	5.22	69	217	23.5	97.5	0.79	23.88	0
423	2	2	2	74	44	3	19.53	4.07	0.336	82.54	26.34	319.1	322.9	0.16	18.05	0.924	1.16	0.059	0.31	0.016	0	0	0.01	0.13	0.233	9	1.7	7.3	0.19	71.4	41.3	30.1	1.4	12	0.4	26	9	2.9	68	181.7	8016	5.35	60	313	23.8	81.7	0.93	23.23	0
424	2	2	2	52	23	1	8.17	4.41	0.397	89.99	29.18	324.2	230.8	0.16	7.71	0.944	0.43	0.053	0.03	0.004	0	0	0	0.14	0.16	13.8	2.9	10.9	0.21	70.6	37.4	33.2	1.1	15	0.8	16	9	1.8	53	253.1	9928	3.58	60	255	20.6	157.4	0.5	19.53	0
425	1	2	1	64	7	3	15.11	4.33	0.362	83.66	27.33	326.7	211.8	0.16	14.14	0.936	0.8	0.053	0.17	0.011	0	0	0	0.13	0.17	9.9	2.4	7.5	0.24	63.9	41.2	22.7	1.8	35	0.4	22	15	1.5	55	287.5	8105	7.2	115	422	24.3	54.3	1.37	26.17	0
426	1	2	1	44	18	1	6.24	4.86	0.422	86.8	29.6	341	337	0.12	2.56	0.41	3.05	0.489	0.49	0.079	0.1	0.016	0.04	0.12	0.36	7.9	3	4.9	0.4	68.1	41.9	26.2	1.6	40.4	3.63	22	21	1	68	306.9	10931	7.03	82	435	17.3	104	0.74	24.3	0
427	1	2	1	34	18	2	14.33	3.4	0.35	102.9	32.86	319.2	127.2	0.16	11.72	0.818	1.42	0.099	0.99	0.069	0.2	0.014	0	0.12	0.11	28.9	5.4	23.5	0.19	51.7	32.2	19.5	1.7	16	3.5	51	22	2.4	55	174.5	6018	3.79	61	118	27.8	87	0.88	18.4	0
428	1	2	2	56	17	3	14.53	5.37	0.34	63.25	19.64	310.5	238.5	0.16	12.24	0.843	1.05	0.073	1.13	0.078	0.09	0.006	0.01	0.16	0.197	8.3	2.6	5.7	0.3	60.7	36.2	24.5	1.5	19	1.3	19	22	0.9	114	215	7962	2.05	61	166	25.2	134	0.581	21.63	0
429	1	2	1	63	17	3	19.47	4.66	0.412	88.45	30.87	349	163.7	0.16	17.89	0.919	1.22	0.063	0.31	0.016	0	0	0.04	0.13	0.162	14.3	3.3	11	0.23	58.7	35	23.7	1.5	20	7.3	33	51	0.6	61	166.4	8603	8.88	71	298	26.2	106.8	0.72	22.3	0
430	1	2	2	44	6	1	8.96	4.58	0.41	89.5	30.3	339	273	0.15	8.17	0.912	0.72	0.08	0.05	0.006	0	0	0.02	0.12	0.32	15.3	4.3	11	0.28	70.1	37.3	32.8	1.1	20	0.3	22	15	1.5	59	199.7	8317	3.26	69	170	21.2	140.2	0.56	24.97	0
431	1	2	2	56	16	3	17.16	5.07	0.402	79.29	26.67	336.4	246.4	0.17	15.39	0.897	1.28	0.075	0.48	0.028	0	0	0	0.15	0.245	9.7	1	8.7	0.1	74.5	44.1	30.4	1.5	33	0.8	21	31	0.7	67	266	11912	4.97	53	249	22.2	123.8	0.63	25.71	0
432	1	2	2	46	7	2	12.21	4	0.379	94.81	30.65	323.3	220.1	0.16	11.65	0.954	0.51	0.042	0.05	0.004	0	0	0	0.12	0.198	13.9	2.3	11.6	0.17	73.7	40.3	33.4	1.2	13	0.9	14	15	0.9	61	297.1	9337	4.06	41	206	19.3	172.7	0.45	25.15	0
433	1	2	2	63	18	2	14.43	3.87	0.344	88.78	29.53	332.6	292	0.16	13.17	0.913	1	0.069	0.26	0.018	0	0	0	0.12	0.252	6.8	2.5	4.3	0.37	65.9	40.2	25.7	1.6	15	1.7	18	14	1.3	62	178.2	8351	2.23	37	178	21.9	136.9	0.57	23.5	0
434	1	2	1	39	36	2	13.19	4.7	0.396	84.3	28.9	343	282	0.13	11.74	0.89	1.17	0.089	0.27	0.02	0	0	0.01	0.13	0.3	10.3	3	7.3	0.29	79.4	42.6	36.8	1.2	43	1.1	30	48	0.6	54	341.9	10351	4.97	68	412	25.7	105.6	0.73	25.86	0
435	1	2	2	53	8	1	13.99	4.55	0.415	91.35	29.74	325.6	295.4	0.16	12.96	0.926	0.7	0.05	0.31	0.022	0.01	0.001	0.02	0.14	0.204	16.1	3.2	12.9	0.2	69	41.4	27.6	1.5	15	2.9	18	26	0.7	61	274	8576	4.71	51	217	20.7	152.3	0.51	25.81	0
436	1	2	2	62	18	2	14.14	3.91	0.351	89.8	30.7	342	183	0.09	13.53	0.957	0.44	0.031	0.16	0.011	0	0	0.01	0.12	0.16	15	5.5	9.5	0.37	68.5	40.4	28.1	1.4	14	6.1	17	10	1.7	102	271	10420	6.5	74	269	20.2	92.7	0.83	25.59	0
437	2	1	1	57	12	3	13.18	4.72	0.373	79.16	24.52	309.8	218.8	0.17	12.32	0.935	0.58	0.044	0.26	0.02	0	0	0.02	0.14	0.182	7.1	1.8	5.3	0.3	55.9	37	18.9	2	12	0.5	15	15	1	58	218.3	7659	5.91	75	224	21.6	98	0.783	22.43	0
438	2	1	1	52	6	2	8.75	4.71	0.422	89.67	29.59	330	274.9	0.16	7.92	0.905	0.78	0.09	0.04	0.005	0	0	0	0.12	0.175	10.5	2.4	8.1	0.2	58.3	35.1	23.2	1.5	75	5	36	27	1.3	88	262.9	9124	5.47	69	285	22.4	124	0.628	22.9	0
439	2	1	1	49	9	2	13.14	4.17	0.395	94.57	31.05	328.4	251.4	0.16	12.36	0.941	0.71	0.054	0.07	0.005	0	0	0	0.13	0.243	20.7	4.7	16	0.2	62.1	38.5	23.6	1.6	34	25.4	40	94	0.4	67	326.9	7278	7.27	81	243	27.9	80	0.951	22.03	0
440	2	1	2	46	17	2	13.81	4.14	0.357	86.36	29.35	339.9	185.6	0.17	13.05	0.945	0.72	0.052	0.03	0.003	0	0	0	0.13	0.151	13.6	4.4	9.2	0.3	72.6	43	29.6	1.5	18	0.5	22	20	1.1	53	257.9	7931	5.15	69	113	23.1	128	0.607	23.43	0
441	2	1	2	57	26	1	8.63	4.13	0.38	91.89	29.65	322.7	237.8	0.16	8.15	0.944	0.46	0.054	0.02	0.002	0	0	0	0.14	0.175	14	3.7	10.3	0.26	73.6	45.4	28.2	1.6	17	0.2	16	15	1.1	70	219.3	8536	2.77	52	275	20.9	179.1	0.44	23.07	0
442	2	1	1	52	4	1	10.65	4.29	0.392	91.34	29.71	325.3	247.4	0.16	10.24	0.962	0.4	0.038	0.01	0.001	0	0	0	0.13	0.166	11.5	3	8.5	0.26	58.5	35.8	22.7	1.6	59	0.7	3	21	0.1	85	250.4	8135	4.3	81	259	19.7	101.5	0.76	19.72	0
443	2	1	2	52	11	1	15.46	3.91	0.377	96.41	32.1	333	226.4	0.16	14.44	0.934	0.69	0.045	0.31	0.02	0	0	0.01	0.13	0.194	12	1.6	10.4	0.13	68.2	38.1	30.1	1.3	16	0.1	27	17	1.6	81	261.3	9239	4.64	42	309	24.3	125.5	0.62	24.14	0
444	2	1	1	58	3	1	8.48	4.52	0.385	85.1	26.74	314.2	232.7	0.16	6.69	0.789	1.12	0.132	0.38	0.045	0.28	0.033	0.01	0.15	0.18	8.8	3.9	4.9	0.44	52.4	30.9	21.5	1.4	40	3.4	21	23	0.9	89	173.6	5457	5.39	54	75	27.3	66.2	1.14	22.49	0
445	2	2	2	62	23	2	15.38	3.43	0.32	93.15	30.96	332.3	175.3	0.15	12.85	0.836	1.63	0.106	0.87	0.057	0	0	0.03	0.14	0.147	7.7	2.7	5	0.4	64	35.7	28.3	1.3	29	1.5	17	18	0.9	63	182.9	8931	6.95	59	168	23.4	67	1.129	26.91	0
446	2	2	1	55	67	3	9.31	3	0.266	88.68	29.08	327.9	209.7	0.18	6.5	0.699	1.13	0.122	1	0.108	0.66	0.071	0.01	0.14	0.15	3.9	1.4	2.5	0.4	54.7	36.2	18.5	2	21	3.7	15	18	0.8	51	115.2	4703	4.53	86	218	27.9	108	0.714	26.14	0
447	2	2	1	36	12	2	9.1	6.45	0.411	63.7	19.47	305.6	217.1	0.17	6.94	0.763	1.39	0.152	0.71	0.079	0.02	0.002	0.04	0.15	0.189	19.1	4	15.1	0.21	70.6	43	27.6	1.6	20	1.8	20	11	1.8	65	219.8	9169	3.59	71	335	24.3	116	0.67	23.1	0
448	2	2	2	57	13	1	20.41	4.15	0.366	88.17	28.65	324.9	230.7	0.16	18.24	0.894	0.92	0.045	1.06	0.052	0.19	0.009	0.01	0.13	0.18	15.5	3.7	11.8	0.2	68	34.6	33.4	1	8.8	1.16	36	14	2.6	73	201.6	7403	3.78	59	223	23	95	0.81	24.12	0
449	2	2	2	64	18	1	6.93	4.71	0.31	66.35	21.29	320.9	204.7	0.16	4.04	0.584	2.18	0.315	0.62	0.09	0.04	0.006	0.04	0.16	0.174	12.8	3.4	9.4	0.3	59.5	34.5	25	1.4	15	10.2	15	14	1.1	140	182.1	6911	5.58	71	240	26.2	69	1.09	22.2	0
450	2	2	2	43	13	1	6.4	3.83	0.33	86.5	30.4	352	194	0.16	3.17	0.492	2.66	0.413	0.48	0.075	0.1	0.016	0.03	0.13	0.137	8.6	1.5	7.1	0.17	64	39.8	24.2	1.6	14	1.1	15	15	1	52	191	9848	3.54	54	181	27.8	102.81	0.75	19.03	0
451	2	2	1	52	88	3	5.13	3.55	0.33	93	30.4	327	270	0.11	3.54	0.69	0.97	0.189	0.4	0.078	0.21	0.041	0.01	0.12	0.26	7.6	1.6	6	0.21	59.9	32	27.9	1.1	28	2.6	24	44	0.5	97	132	5823	5.63	51	123	28	119.1	0.65	19.36	0
452	2	2	2	39	8	1	21.13	3.44	0.32	92.16	32.57	353.5	184.3	0.16	19.45	0.921	0.94	0.045	0.73	0.035	0	0	0.01	0.13	0.15	7.7	2.7	5	0.35	58.1	37.1	21	1.8	14	2	14	12	1.2	44	202.5	5505	2.43	47	127	24.9	131.87	0.59	22.86	0
453	2	2	1	51	14	1	7.9	4.84	0.43	87.9	29.4	335	202	0.16	5.96	0.751	1.38	0.174	0.46	0.059	0.09	0.012	0.04	0.13	0.175	6.6	1.7	4.9	0.26	60.9	37.7	23.2	1.6	16	7.7	11	15	0.7	64	313	11835	4.98	82	356	29.1	92.49	0.83	22.21	0
454	2	2	2	36	13	1	7.9	4.07	0.36	88.9	29.8	335	230	0.16	4.28	0.54	2.89	0.365	0.32	0.04	0.39	0.049	0.04	0.14	0.187	6.4	1.4	5	0.2	66.2	37.3	28.9	1.3	20	3.4	22	19	1.2	72	219.7	6817	5.11	57	224	25.6	119	0.65	18.83	0
455	2	2	2	35	5	1	8.56	4.02	0.38	94.97	31.76	334.4	133.2	0.16	7.31	0.854	0.88	0.103	0.35	0.041	0	0	0.02	0.13	0.171	23.5	7.5	16	0.3	65.1	39.6	25.5	1.6	11	1.4	11	4	2.8	32	202.6	8249	4.9	56	208	20.1	118	0.657	18.73	0
456	2	2	1	76	35	3	10	5.28	0.39	72.8	23.1	317	119	0.16	8.33	0.837	0.93	0.093	0.68	0.068	0.01	0.001	0.01	0.14	0.117	11	3.7	7.3	0.3	58.2	31.9	26.3	1.2	46	6	21	31	0.7	51	254.5	7631	7.86	87	276	25.1	53	1.398	21.48	0
457	2	2	1	55	8	1	11.15	4.89	0.43	87.17	28.97	332.3	291.7	0.16	10.38	0.931	0.65	0.058	0.11	0.01	0.01	0.001	0	0.15	0.226	10.4	4	6.4	0.4	61.7	34.7	27	1.3	77	2.9	23	14	1.6	47	289.8	8623	3.83	69	403	22.7	70	1.084	30.09	0
458	2	2	1	47	6	1	5.45	5.14	0.4	78.65	25.68	326.5	208.4	0.16	2.17	0.399	1.83	0.337	0.41	0.075	0.97	0.179	0.06	0.14	0.151	15.6	5.9	9.7	0.4	62.4	39.7	22.7	1.7	14	1.2	21	18	1.2	61	226.1	7042	5.02	81	381	27.6	72	1.049	18.87	0
459	2	2	1	66	14	2	9.73	4.27	0.41	96.47	33.51	347.4	234.4	0.16	4.81	0.494	2.9	0.298	0.87	0.09	1.08	0.111	0.06	0.14	0.196	14.8	3.6	11.2	0.2	73.7	40.4	33.3	1.2	41	3.5	21	21	1	59	268.5	7804	6.01	88	462	21.2	63	1.201	24.77	0
460	2	2	2	44	14	1	13.84	3.91	0.348	89.07	30.39	341.2	229	0.15	12.29	0.888	0.79	0.057	0.71	0.051	0.02	0.002	0.03	0.12	0.206	9.9	1.9	8	0.19	59.4	38	21.4	1.8	62	0.7	17	11	1.5	72	221	10127	3.42	42	230	19.5	159.3	0.49	22.3	0
461	2	2	2	62	34	2	4.8	3.65	0.304	83.1	27.4	330	195	0.17	2.51	0.528	1.91	0.402	0.21	0.043	0.11	0.023	0.02	0.14	0.159	10	2.3	7.7	0.2	57.3	35.1	22.2	1.6	47	0.8	41	69	0.6	58	236.3	8286	7.2	69	208	29	55	1.357	27.1	0
462	2	2	2	67	16	1	12.6	4.3	0.357	83.2	27.4	329	175	0.16	10.9	0.871	0.8	0.067	0.7	0.056	0.1	0.006	0	0.13	0.145	8.6	2.7	5.9	0.3	73	41.5	31.5	1.3	17	2.2	14	10	1.4	56	253.7	7464	6	63	225	27.2	90	0.854	24.9	0
463	2	2	2	42	7	2	13	4.9	0.362	73.85	23.49	318.1	250.6	0.17	11.69	0.899	0.8	0.062	0.51	0.039	0	0	0.01	0.15	0.252	15.7	4.5	11.2	0.3	67.7	38.3	29.4	1.3	15	0.8	13	9	1.4	32	197.3	6955	3.73	46	154	24.2	141	0.552	22.3	0
464	2	2	1	56	38	3	15.59	4.51	0.412	91.24	30.14	330.3	286.7	0.17	14.92	0.957	0.56	0.036	0.1	0.006	0.01	0.001	0.01	0.13	0.24	12.7	4.1	8.6	0.3	69.6	44.4	25.2	1.8	27	1.1	15	14	1.1	64	249.9	11549	4.65	83	407	28.4	94	0.817	27.13	0
465	2	2	2	49	23	2	16.8	3.34	0.306	91.59	30.54	333.4	199.8	0.16	15.48	0.921	0.65	0.039	0.67	0.04	0	0	0.01	0.13	0.18	10	2.2	7.8	0.2	63.8	37.8	26	1.5	20	2.1	16	9	1.8	49	251	7735	7.12	54	155	22.9	97	0.796	21.48	0
466	2	2	1	38	2	1	14.1	4.61	0.424	92	30.2	328	146	0.16	13	0.923	0.84	0.059	0.25	0.017	0	0	0.01	0.13	0.129	23.5	7.1	16.4	0.3	64.4	41.1	23.3	1.8	23	3.2	18	29	0.6	61	266.6	9807	5.3	73	220	26.4	74	1.031	22.39	0
467	2	2	1	70	2	1	19.06	5.98	0.429	71.68	22.09	308.2	279.8	0.16	17.43	0.914	1.3	0.068	0.33	0.017	0	0	0	0.15	0.268	19.4	6.4	13	0.3	77.2	45.7	31.5	1.5	111	1.8	24	35	0.7	54	337.1	10703	3.3	72	226	18.4	101	0.762	24.5	0
468	2	2	2	51	6	1	12.3	3.66	0.343	93.7	32.1	343	192	0.15	11.78	0.958	0.48	0.039	0.03	0.002	0	0	0.01	0.12	0.168	13.7	2.5	11.2	0.2	58.6	36.2	22.4	1.6	11	0.5	17	14	1.2	66	191	6379	2.75	50	132	25	130	0.598	21.23	0
469	2	2	1	65	23	3	6	4.48	0.416	92.8	30.7	331	151	0.16	3.75	0.623	1.65	0.274	0.6	0.1	0.02	0.003	0	0.12	0.132	7.1	1.8	5.3	0.3	60.9	39.3	21.6	1.8	20	10.4	17	15	1.1	109	198.6	7942	7.21	115	309	33.2	62	1.212	23.1	0
470	2	2	2	56	11	1	7.89	4.28	0.377	88.08	29.23	331.8	363.3	0.16	4.52	0.573	2.54	0.322	0.58	0.073	0.18	0.023	0.07	0.13	0.259	3.2	1.3	1.9	0.4	66.8	44.2	22.6	2	15	3.1	22	16	1.4	49	228.7	7394	3.53	75	301	21.5	84.1	0.91	23.1	0
471	2	2	1	70	6	1	16.78	4.31	0.41	95.06	30.52	321.1	303	0.16	14.86	0.885	1.76	0.105	0.14	0.009	0	0	0.02	0.14	0.232	3.3	1.4	1.9	0.4	67.5	39.3	28.2	1.4	32	13.8	19	20	1	75	269.7	7891	4.15	47	399	21.4	84	0.905	22.9	0
472	2	2	2	50	23	2	9.02	3.3	0.332	100.8	33.45	331.8	155.2	0.16	8.32	0.923	0.65	0.072	0.05	0.006	0	0	0	0.12	0.118	8.7	2.6	6.1	0.3	61.9	35.1	26.8	1.3	11	4.6	17	13	1.3	75	179.4	5397	3.38	61	236	25.7	133	0.584	28.19	0
473	2	2	1	53	2	1	6.97	5.12	0.477	93.13	29.41	315.8	237.6	0.16	3.92	0.563	1.94	0.279	0.66	0.095	0.41	0.059	0.04	0.13	0.181	5.8	2.2	3.6	0.4	65.2	41.2	24	1.7	49	14.2	23	32	0.7	72	273.8	9631	6.47	89	343	23.1	84	0.909	24.09	0
474	2	2	2	50	23	2	19.77	4.22	0.349	82.68	26.96	326.1	359	0.16	17.67	0.894	1.83	0.092	0.26	0.013	0.01	0	0	0.12	0.298	7.1	2.2	4.9	0.3	68.8	41.8	27	1.5	28	8.8	20	22	0.9	93	222.5	8334	5.57	46	170	23.2	151	0.516	22.89	0
475	2	2	1	49	27	2	10.86	3.71	0.329	88.6	30.1	339.8	394.8	0.16	9.85	0.907	0.76	0.07	0.23	0.021	0.01	0.001	0.01	0.13	0.291	9.4	2.9	6.5	0.3	51.5	31.2	20.3	1.5	62	3	35	21	1.7	71	228.2	5640	6.42	65	184	23.7	103	0.748	22.5	0
476	2	2	1	59	4	1	23.8	4.78	0.414	86.47	28.18	325.9	461	0.16	22.4	0.941	0.7	0.03	0.69	0.029	0	0	0.01	0.13	0.345	5.4	2.1	3.3	0.4	59.2	37.1	22.1	1.7	39	6.1	21	30	0.7	70	218.2	9892	6.19	81	182	24.4	101	0.761	22.48	0
477	2	2	2	46	5	1	12.05	4.27	0.352	82.41	26.62	323	256.9	0.16	11.35	0.942	0.57	0.048	0.12	0.01	0	0	0.01	0.15	0.18	8.6	3	5.6	0.3	56.8	37.3	19.5	1.9	38	1.3	15	25	0.6	46	325.3	7869	3.59	56	173	19.3	194	0.405	25.64	0
478	2	2	2	55	12	1	17.8	4.48	0.42	93.65	33.58	358.5	277.2	0.16	15.09	0.848	1.23	0.069	1.43	0.08	0	0	0.04	0.15	0.252	9.7	2.9	6.8	0.3	62.5	39.1	23.4	1.7	16	2.5	16	12	1.3	55	212.1	7438	6.87	62	415	24	94	0.814	19.98	0
479	2	2	2	50	14	3	23.31	4.22	0.39	92.39	28.47	308.2	211.5	0.16	22.28	0.956	0.62	0.027	0.4	0.017	0	0	0.01	0.13	0.193	8.2	2.8	5.4	0.3	61.6	39.4	22.2	1.8	16	3.7	18	15	1.2	61	264.9	6053	5.88	84	98	27.8	96	0.803	21.88	0
480	2	2	1	51	11	1	14.41	4.79	0.365	76.11	21.86	287.2	339.8	0.16	12.79	0.888	1.37	0.095	0.25	0.017	0	0	0	0.15	0.264	5.1	2.1	3	0.4	57.3	37.8	19.5	1.9	25	1.5	17	15	1.1	44	237.1	10245	4.62	58	199	28.1	146	0.535	19.8	0
481	2	2	2	54	48	1	5.58	4.28	0.379	88.56	29.28	330.7	219.9	0.16	2.78	0.499	2.27	0.406	0.39	0.07	0.11	0.019	0.03	0.13	0.187	10.1	2.6	7.5	0.3	62.2	41.8	20.4	2	101	3.5	27	44	0.6	79	335.8	11381	3.73	56	279	26.2	132	0.591	25.65	0
482	2	2	1	63	5	1	15.66	4.91	0.331	67.38	20.28	301	178.8	0.16	14.58	0.931	0.71	0.045	0.36	0.023	0	0	0.01	0.16	0.164	11.5	3.4	8.1	0.3	62.8	39.2	23.6	1.7	26	2.2	21	19	1.1	56	214.7	6973	6.41	72	202	25.9	149	0.524	19.61	0
483	2	2	1	52	2	1	12.19	6.23	0.462	74.12	23.3	314.4	280.5	0.17	11.24	0.922	0.86	0.071	0.09	0.007	0	0	0	0.15	0.224	16.2	4.7	11.5	0.3	67	37.2	29.8	1.2	61	1.7	19	19	1	69	417.2	7466	3.64	82	229	24.4	149	0.525	21.72	0
484	2	2	1	54	20	2	19.93	3.75	0.338	90.08	28.78	319.5	227.3	0.16	18.32	0.919	0.76	0.038	0.72	0.036	0.05	0.003	0.08	0.15	0.164	11.2	6.2	5	0.6	57.5	33.2	24.3	1.4	42	2.5	21	20	1.1	97	177.4	5353	2.91	104	459	22.8	46	1.59	28.41	0
485	2	2	2	57	14	2	8.05	4.93	0.429	87.04	28.79	330.7	277	0.16	5.06	0.629	2.13	0.265	0.45	0.056	0.38	0.047	0.03	0.13	0.23	10.6	2.4	8.2	0.2	81.6	46.3	35.3	1.3	70	198.6	60	111	0.5	97	309.6	12804	8.23	108	381	19.1	102	0.759	24.8	0
486	2	2	2	45	5	2	11.89	3.97	0.336	84.69	28.03	331	249.4	0.17	9.59	0.807	1.39	0.117	0.88	0.074	0	0	0.02	0.16	0.245	10.1	1.9	8.2	0.19	61.8	39.2	22.6	1.7	10	0	12	8	1.5	44	192.4	7178	4.68	54	153	24.3	130.9	0.59	24.22	0
487	2	2	1	39	2	1	13.46	4.09	0.376	91.9	31.8	346	245	0.12	12.74	0.947	0.65	0.048	0.06	0.004	0	0	0.01	0.11	0.26	10.7	4	6.7	0.4	56.3	36.5	19.8	1.8	23.9	1.74	30	12	2.5	66	235.5	7147	4.67	54	267	26	107	0.72	24.74	0
488	2	2	1	54	2	2	8.38	4.07	0.364	89.45	30.81	344.4	138.9	0.17	7.36	0.878	0.98	0.117	0.01	0.002	0.01	0.001	0.03	0.13	0.167	13.6	4.2	9.4	0.3	57.5	35.1	22.4	1.6	55	0.9	28	34	0.8	97	204.3	8398	5.48	74	251	20.4	126	0.617	24.22	0
489	2	2	1	57	7	1	16.52	4.69	0.416	88.8	29.73	334.8	261.8	0.16	15.56	0.942	0.68	0.041	0.27	0.016	0	0	0.01	0.14	0.201	6.1	2.4	3.7	0.4	64.2	39.7	24.5	1.6	27	0.9	18	27	0.7	96	306.4	8457	6.93	82	386	23.8	119	0.65	22.15	0
490	2	2	2	57	21	1	6.9	3.75	0.328	87.47	29.35	335.6	302.9	0.17	5.6	0.812	1	0.145	0.3	0.043	0	0	0	0.14	0.25	10.1	2.9	7.2	0.3	57.9	33.9	24	1.4	16.9	2.63	18	12	1.5	58	290	5902	6.99	44	243	25.3	119	0.65	20.31	0
491	2	2	1	52	6	2	11.98	5.24	0.445	84.9	26.9	317	268	0.12	9.95	0.831	1.32	0.11	0.65	0.054	0.04	0.003	0.02	0.13	0.27	15	4.5	10.5	0.3	69.8	41	28.8	1.4	72.5	3.02	17	17	1	69	212.7	9347	4.26	73	242	26.6	71	1.06	25.53	0
492	2	2	1	59	6	1	8.47	5.42	0.458	84.56	27.45	324.7	177.6	0.17	5.75	0.679	1.84	0.217	0.75	0.088	0.1	0.012	0.02	0.14	0.17	24.2	4.8	19.4	0.2	63.6	38.1	25.5	1.5	16.4	2.02	30	40	0.8	56	238.6	6335	7.25	65	217	30	89	0.86	20.69	0
493	2	2	2	49	35	2	8.1	3	0.311	103.7	34	328	177	0.11	5.93	0.733	1.3	0.16	0.49	0.06	0.34	0.042	0.04	0.12	0.19	6.9	2.1	4.8	0.3	72.9	40.7	32.2	1.3	31	3.1	27	29	0.9	60	256.6	5575	3.23	43	135	22.3	144	0.54	23.53	0
494	2	2	2	59	14	2	14.57	3.86	0.346	89.8	29.6	329.7	223.7	0.16	12.67	0.87	0.92	0.063	0.96	0.066	0.02	0.001	0.01	0.13	0.161	12.5	5.9	6.6	0.5	54.3	37.7	16.6	2.3	17	9	21	14	1.5	90	193.7	6179	2.67	51	124	26.3	145	0.538	19.48	0
495	2	2	1	36	3	1	11.27	5.05	0.452	89.5	30.08	336.1	182.3	0.16	10.19	0.905	1.04	0.092	0.03	0.003	0	0	0.01	0.13	0.156	23.3	7.1	16.2	0.3	65.1	45.1	20	2.3	9	4.3	14	12	1.2	76	260.4	9306	4.33	85	361	20.4	148	0.526	22.95	0
496	2	2	2	57	23	2	9.19	4.03	0.351	87.14	28.45	326.5	182.5	0.16	8.26	0.899	0.58	0.064	0.34	0.037	0	0	0	0.14	0.136	6.2	2	4.2	0.3	66	38	28	1.4	18	0.8	17	15	1.1	57	219	8930	4.88	46	198	23.6	135	0.577	21.78	0
497	2	2	2	56	29	1	7.63	3.94	0.34	86.52	28.95	334.6	258.2	0.16	5.96	0.782	1.06	0.14	0.53	0.069	0.05	0.007	0.02	0.13	0.215	10.4	2.6	7.8	0.3	59.4	33.7	25.7	1.3	14	1.1	21	5	4.2	67	190.7	6894	2.25	45	185	24.6	128	0.606	22.64	0
498	2	2	2	59	17	2	6.88	4.63	0.369	79.7	24.6	309	248	0.11	6.15	0.894	0.68	0.099	0.04	0.006	0	0	0.01	0.15	0.26	7.2	2.4	4.8	0.3	62.5	36.4	26.1	1.4	15.4	1.3	41	16	2.6	60	178	9247	2.97	70	424	20.7	92	0.83	25.08	0
499	2	2	2	42	12	1	5.12	4.77	0.433	90.82	29.86	328.8	245.5	0.16	2.72	0.532	1.91	0.374	0.36	0.07	0.07	0.015	0.05	0.13	0.189	5.8	2.2	3.6	0.4	78.8	47.2	31.6	1.5	19	2.9	13	9	1.4	55	244	8407	3.81	54	318	24.2	179	0.439	16.42	0
500	2	2	2	64	40	2	10.42	3.64	0.329	90.48	29.66	327.8	209.1	0.16	9.36	0.898	0.83	0.08	0.11	0.011	0.12	0.012	0	0.13	0.201	5.6	1.8	3.8	0.3	65.8	38.7	27.1	1.4	9	1.6	17	10	1.7	68	134.5	6126	5.51	67	198	25.4	139	0.562	22.22	0
501	2	2	1	51	13	1	14.94	5.37	0.527	98.17	30.65	312.2	229.8	0.17	12.03	0.805	1.61	0.108	1.22	0.082	0.06	0.004	0.02	0.13	0.179	23.5	4.9	18.6	0.2	78.8	45.5	33.3	1.4	90	2.8	14	17	0.8	84	280.8	7589	7.06	69	362	29	97	0.792	24.1	0
502	2	2	2	53	16	2	9.08	3.94	0.344	87.3	27.9	320	285	0.11	8.33	0.917	0.66	0.073	0.09	0.01	0	0	0	0.12	0.28	9.4	3.6	5.8	0.4	57.9	33.6	24.3	1.4	53.8	0.63	25	27	0.9	76	177.3	6036	5.94	50	245	22.9	109	0.71	20.17	0
503	2	2	1	57	24	3	10.54	4.56	0.4	87.7	29.8	340	306	0.11	8.63	0.819	1.17	0.111	0.73	0.069	0	0	0.01	0.13	0.29	11.9	2.7	9.2	0.2	66.9	40.2	26.7	1.5	223.1	2.27	20	30	0.7	104	311.6	9145	7.38	69	303	28.7	75	1.01	25.71	0
504	2	2	1	38	6	1	10.83	4.68	0.413	88.27	30.09	340.9	205.7	0.16	9.99	0.923	0.36	0.033	0.47	0.043	0	0	0.01	0.12	0.177	6	2	4	0.3	66.4	41.6	24.8	1.7	39	2.1	14	16	0.9	50	308.4	8349	2.75	61	260	26.3	138	0.566	19.03	0
505	2	2	2	57	21	2	13.82	3.82	0.335	87.75	29.18	332.5	290	0.16	10.81	0.782	2.21	0.16	0.75	0.054	0.03	0.002	0.02	0.14	0.239	7	2	5	0.3	61.4	36	25.4	1.4	38	0.3	36	20	1.8	46	240.1	7996	3.97	65	349	16.7	121	0.639	22.3	0
506	2	2	1	57	3	2	13.6	5.07	0.432	85.3	27.47	322	259	0.16	12.11	0.89	1.21	0.089	0.28	0.021	0	0	0.01	0.15	0.206	7.9	3	4.9	0.4	60.5	36.5	24	1.5	14	2.9	18	15	1.2	82	233	7872	4.55	73	274	18.5	79	0.968	23.32	0
507	2	2	2	39	13	1	8.73	3.97	0.367	92.4	32	346	169	0.13	8.13	0.932	0.57	0.065	0.03	0.003	0	0	0	0.12	0.19	11.6	3.6	8	0.3	65.5	35.7	29.8	1.2	37.8	1.01	39	15	2.6	43	206.4	10393	3.8	48	189	18.6	160	0.49	24.08	0
508	2	2	1	34	16	1	5.97	4.59	0.427	93.15	30.39	326.2	177.6	0.16	2.32	0.389	2.56	0.429	0.68	0.114	0.37	0.063	0.03	0.14	0.15	8.3	2.9	5.4	0.3	69.9	41.6	28.3	1.5	25.3	6.09	28	24	1.2	76	259.6	8623	4.19	68	309	23.1	86	0.89	22.41	0
509	2	2	1	51	9	2	10.1	4.2	0.403	95.91	32.36	337.4	268	0.17	7.35	0.728	1.71	0.169	0.88	0.087	0.13	0.013	0.04	0.13	0.202	8.7	1.6	7.1	0.2	70.8	44.8	26	1.7	44	4.7	18	40	0.5	70	301.7	10171	6.57	80	316	22.2	106	0.729	28.03	0
510	2	2	2	51	19	1	13.58	3.74	0.35	93.55	30.13	322	212.9	0.16	11.82	0.87	0.92	0.068	0.83	0.061	0	0	0.02	0.13	0.211	8.9	2.3	6.6	0.3	62.5	38.7	23.8	1.6	15	0.4	19	14	1.4	69	208.3	6834	5.1	55	146	22.9	122	0.634	27.05	0
511	2	2	1	39	49	3	10.78	4.04	0.364	90.27	30.27	335.4	230.2	0.17	7.9	0.733	1.17	0.109	1.13	0.105	0.54	0.05	0.04	0.13	0.2	19	5.6	13.4	0.3	62.8	34	28.8	1.2	24.3	6.79	25	35	0.7	47	178.5	6083	3.83	54	133	24.5	116	0.67	20.34	0
512	2	2	1	45	8	1	8.75	4.01	0.378	94.39	31.64	335.2	260.2	0.17	7.76	0.887	0.91	0.104	0.07	0.009	0	0	0	0.14	0.23	15.1	4.2	10.9	0.3	57.1	34.6	22.5	1.5	46.4	0.44	75	42	1.8	56	281.2	6909	4.81	80	406	20	147	0.53	20.76	0
513	2	2	2	50	14	2	9.27	3.65	0.337	92.34	30.89	334.5	205.7	0.17	8.16	0.88	0.85	0.092	0.26	0.028	0	0	0	0.13	0.167	11.3	1.9	9.4	0.2	68.6	45.1	23.5	1.9	12	1.2	17	12	1.4	65	237.1	7465	4.17	55	145	27.1	149	0.524	22.1	0
514	2	2	2	48	14	2	10.22	3.12	0.273	87.62	28.93	330.2	206	0.16	9.39	0.918	0.55	0.054	0.28	0.028	0	0	0.01	0.13	0.163	5.8	1.9	3.9	0.3	48.3	33.7	14.6	2.3	6	0.5	18	7	2.6	58	204.7	5362	3.92	50	153	19.3	138	0.565	25.36	0
515	2	2	1	36	21	2	10.43	5.26	0.441	83.97	27.79	330.9	272.3	0.17	7.64	0.7327	2.04	0.1953	0.51	0.0492	0.22	0.0212	0.02	0.13	0.184	9	2.4	6.6	0.27	69.1	39.7	24.7	1.2	20	57.4	31	23	1.3	44	338.9	8191	3.75	72	306	23.4	93.7	0.82	19.18	0
516	2	2	2	49	11	1	19.67	4.32	0.366	84.7	29.4	347	174	0.13	18.65	0.947	0.78	0.04	0.23	0.012	0	0	0.01	0.12	0.19	15.5	4.1	11.4	0.3	66.1	37.9	28.2	1.3	17.4	0.92	49	11	4.5	61	199.8	6317	5.61	70	252	21.9	114	0.68	24.6	0
517	2	2	2	40	14	3	11.58	4	0.365	91.31	30.15	330.2	208.8	0.16	10.44	0.902	0.92	0.08	0.21	0.018	0	0	0	0.12	0.168	14.2	3.8	10.4	0.3	68.5	40.5	28	1.4	11	3.7	17	14	1.2	49	225.1	6360	3.71	58	138	24.9	147	0.531	19.62	0
518	2	2	1	56	21	3	15.93	4.4	0.411	93.42	31.21	334.1	230.4	0.16	15.09	0.947	0.67	0.042	0.15	0.01	0	0	0.01	0.13	0.17	13.2	3.9	9.3	0.3	62.7	35.1	27.6	1.3	33	0.8	28	18	1.6	71	276.1	6559	7.45	76	210	26.5	119	0.65	26.98	0
519	2	2	1	62	5	2	15.62	4.33	0.312	72.1	21.9	304	195	0.12	13.84	0.886	0.94	0.06	0.83	0.053	0	0	0.01	0.15	0.2	7.9	3.6	4.3	0.5	56.3	33.6	22.7	1.5	28.1	1.22	30	18	1.7	108	269.3	8179	6.69	81	273	22.1	71	1.06	25.63	0
520	2	2	2	35	27	2	11.84	4.16	0.376	90.4	29.1	322	316	0.1	9.79	0.827	1.46	0.123	0.58	0.049	0	0	0.01	0.12	0.31	8.1	3.6	4.5	0.4	69.8	36.2	33.6	1.1	17.6	1.09	22	10	2.2	56	199.3	8298	6.19	48	255	23	127	0.61	22.3	0
521	2	2	1	53	15	2	17.39	4.78	0.426	89.28	29.33	328.6	246	0.16	15.35	0.883	1.3	0.075	0.71	0.041	0	0	0.03	0.13	0.194	8.6	2.5	6.1	0.3	64.8	39.6	25.2	1.6	31	4.6	16	18	0.9	58	274.3	9206	6.42	87	281	22.3	75	1.012	25.86	0
522	2	2	2	58	21	2	14.37	4.41	0.393	89.1	30.6	344	267	0.1	13.02	0.906	1.24	0.086	0.1	0.007	0	0	0.01	0.12	0.25	11.5	3.4	8.1	0.3	61	35	26	1.3	60.4	5.27	41	34	1.2	100	303.7	8851	4.9	64	219	21.1	104	0.74	21.45	0
523	2	2	2	57	19	2	10.1	4.02	0.354	88.03	29.11	330.7	224.3	0.17	9.45	0.935	0.52	0.051	0.13	0.012	0.01	0.001	0	0.14	0.17	7.2	2.9	4.3	0.4	65	38	27	1.4	21	3	24	14	1.7	66	225.4	9220	5.66	46	172	22.2	107.3	0.72	23.44	0
524	2	2	1	55	8	2	9.8	5.13	0.476	92.8	30.8	332	274	0.1	8.35	0.852	0.96	0.098	0.27	0.028	0.21	0.021	0.01	0.13	0.25	13.2	6	7.2	0.5	62.5	36.7	25.8	1.4	243	1.3	36	45	0.8	57	291.1	7074	9.64	80	260	25.8	74	1.03	28.37	0
525	2	2	1	53	6	3	15.69	4.03	0.372	92.21	30.01	325.5	90.2	0.16	12.9	0.822	1.26	0.08	1.51	0.096	0	0	0.02	0.13	0.081	10.6	4.3	6.3	0.4	51.5	31.6	19.9	1.6	72	3.9	31	47	0.7	92	176.9	4457	3.3	65	230	23.5	75	1.014	22.03	0
526	2	2	2	46	14	2	13.43	4.04	0.363	89.9	31.2	347	234	0.12	12.71	0.946	0.63	0.047	0.08	0.006	0	0	0.01	0.12	0.25	9.9	1.8	8.1	0.2	59.9	33.6	26.3	1.3	35.4	2.15	24	21	1.1	52	317.5	5780	5.63	51	191	24.1	114	0.68	22.5	0
527	2	2	1	62	20	2	4.65	3.38	0.338	99.98	33.09	331	90.6	0.19	4.03	0.866	0.45	0.097	0.16	0.035	0	0.001	0	0.17	0.061	14.3	3.9	10.4	0.3	60.2	32.5	27.7	1.2	73	0.6	31	33	0.9	100	241.8	7464	4.2	60	276	22.5	100	0.769	19.53	0
528	2	2	1	34	4	1	16.7	4.59	0.414	90.2	30.3	336	198	0.12	14.37	0.86	1.63	0.098	0.68	0.041	0	0	0.02	0.12	0.21	14.4	5.3	9.1	0.4	61.4	38.5	22.9	1.7	48.7	0.89	46	51	0.9	64	255.5	7641	5.76	56	204	22.8	123	0.63	21.44	0
529	2	2	2	57	10	2	22.96	4.4	0.396	90.06	29.21	324.4	263.2	0.16	20.6	0.897	1.42	0.062	0.92	0.04	0.01	0	0.01	0.14	0.23	7.6	2.8	4.8	0.4	62.7	35.4	27.3	1.3	18	5.1	44	18	2.4	74	275	6827	3.57	60	278	18.7	109	0.71	22.47	0
530	2	2	1	26	6	1	10.53	5.2	0.47	90.28	30.2	334.5	246.2	0.16	9.95	0.945	0.52	0.049	0.06	0.006	0	0	0	0.12	0.207	15.8	3.1	12.7	0.2	74	45.1	28.9	1.6	16	0.4	25	23	1.1	76	288.5	8498	5.41	74	287	26.1	123	0.629	20.51	0
531	2	2	1	60	2	1	7.84	4.52	0.431	95.36	31.46	329.9	173.7	0.16	6.19	0.79	1.08	0.138	0.49	0.063	0.05	0.007	0.02	0.13	0.132	9.4	3.4	6	0.4	57.2	38.1	19.1	2	12	3.8	18	14	1.3	51	163.9	5808	5.39	80	236	20.3	71	1.07	20.01	0
532	2	2	1	32	15	3	14.73	4.52	0.412	90.99	30.59	336.2	237.1	0.16	13.54	0.919	0.77	0.053	0.4	0.027	0	0	0.01	0.13	0.157	10.7	2.6	8.1	0.2	60.8	42.1	18.7	2.3	38	7.7	18	32	0.6	65	292.3	8432	6.01	76	429	28.7	91	0.842	23.63	0
533	2	2	1	46	9	2	10.85	4.95	0.456	92.15	30.73	333.5	179.5	0.16	10.12	0.933	0.62	0.058	0.1	0.009	0.01	0.001	0	0.12	0.173	17.3	4.4	12.9	0.3	71.5	39	32.5	1.2	47	0.7	31	49	0.6	96	229	9215	3.61	71	361	22.6	93	0.826	28.73	0
534	2	2	2	41	10	3	22.06	3.28	0.304	92.7	29.9	322	204	0.13	20.5	0.929	0.9	0.041	0.63	0.029	0	0	0.03	0.13	0.23	5.3	1.4	3.9	0.3	59.4	32.2	27.2	1.2	25.2	0.58	41	12	3.4	53	256.6	7038	3.27	55	272	17.2	147	0.53	24.67	0
535	2	2	2	42	6	1	10.29	3.56	0.316	88.61	29.52	333.2	162.6	0.16	8.05	0.782	1.56	0.152	0.66	0.064	0	0	0.02	0.14	0.15	9.9	2.1	7.8	0.2	53.1	33.6	19.5	1.7	12	3.1	18	15	1.2	32	177.3	6492	4.25	32	192	17	208	0.379	22.64	0
536	2	2	1	61	6	3	13.05	4.72	0.353	74.69	25.02	335	146.8	0.17	11.03	0.845	0.82	0.063	1.2	0.092	0	0	0	0.15	0.16	3.2	0.3	2.9	0.1	52.9	37.1	15.8	2.3	18	3.3	25	17	1.5	49	104.7	5041	3.53	47	147	29	61	1.225	18	0
537	2	2	1	67	13	3	12.25	4.03	0.398	98.95	32.28	326.2	208.9	0.16	11.31	0.924	0.51	0.042	0.42	0.034	0	0	0.01	0.14	0.18	8.6	2.4	6.2	0.3	57.5	33.4	24.1	1.4	82	1.6	20	18	1.1	71	301.2	6343	4.16	78	327	26.8	95	0.806	19.05	0
538	2	2	1	50	6	2	12.44	5.09	0.449	88.2	30.5	345	157	0.14	11.22	0.902	0.81	0.065	0.4	0.032	0	0	0.01	0.12	0.17	25.2	5.5	19.7	0.2	63.7	35.6	28.1	1.3	20.2	0.3	26	10	2.6	51	221	8459	4.52	80	324	24	89	0.86	25.6	0
539	2	2	2	49	8	1	10.41	5.19	0.402	77.36	24.55	317.4	158.6	0.17	9.74	0.935	0.61	0.059	0.04	0.004	0	0	0.02	0.14	0.182	12.1	3.2	8.9	0.3	73.9	45	28.9	1.6	16	0.4	23	15	1.5	69	241.3	13700	4.78	68	343	23.6	90	0.856	23.12	0
540	2	2	2	46	17	2	12.66	3.9	0.373	95.74	31.71	331.2	313.7	0.16	12.14	0.959	0.43	0.034	0.07	0.006	0	0	0.02	0.14	0.212	6.6	1.8	4.8	0.3	71.5	40.4	31.1	1.3	27	0.3	46	59	0.8	38	194.5	9603	2.12	41	199	24.7	160	0.49	26.9	0
541	2	2	1	56	17	3	19.79	3.96	0.359	90.59	29.47	325.2	186.3	0.17	17.01	0.86	1.29	0.065	1.48	0.075	0	0	0.01	0.15	0.166	9.4	1.9	7.5	0.2	60.1	34.9	25.2	1.4	18	19	40	27	1.5	56	249.4	7367	4.57	66	269	23	106	0.727	24.33	0
542	2	2	1	49	3	1	11.6	5.45	0.437	80.2	27	336	218	0.14	10.55	0.909	0.87	0.075	0.18	0.016	0	0	0	0.14	0.25	9	3.5	5.5	0.4	61.3	36.2	25.1	1.4	38.9	0.34	42	26	1.6	62	227.5	8045	4.38	70	366	21	91	0.84	31.6	0
543	2	2	1	46	2	2	10.22	6.14	0.415	67.63	21.23	313.9	165.5	0.17	7.52	0.736	1.81	0.177	0.82	0.08	0.03	0.003	0.04	0.17	0.13	8	2.1	5.9	0.3	58.9	39.1	19.8	2	18	1.6	21	12	1.8	69	217.5	8640	9.36	91	270	25.4	71	1.064	24.02	0
544	2	2	1	35	3	1	16.72	4.97	0.48	96.62	31.49	325.9	231.1	0.16	15.73	0.941	0.7	0.042	0.28	0.017	0	0	0	0.13	0.184	16.1	3.9	12.2	0.2	62.8	44.5	18.3	2.4	50	4.1	32	47	0.7	72	288.9	9999	4.07	76	360	26.1	108	0.716	23.25	0
545	2	2	1	51	2	1	11.81	4.14	0.387	93.5	33.1	354	232	0.11	8.79	0.744	1.62	0.137	0.81	0.069	0.56	0.047	0.03	0.12	0.23	18.8	5.3	13.5	0.3	58.4	33.7	24.7	1.4	28.7	1.51	19	22	0.9	52	207.2	4290	5.37	71	283	21.4	82	0.93	29	0
546	2	2	2	69	2	1	8.04	3.56	0.346	97.2	32.3	332	212	0.11	7.44	0.926	0.51	0.063	0.09	0.011	0	0	0	0.13	0.22	7.6	4.5	3.1	0.6	56.5	35.5	21	1.7	13	0.89	44	13	3.4	64	220.9	6959	4.64	72	186	23.3	80	0.95	20.4	0
547	2	2	1	62	23	2	9.36	3.75	0.362	96.52	32.01	331.6	210.9	0.16	5.83	0.623	2.72	0.291	0.73	0.078	0.04	0.005	0.03	0.14	0.164	9.1	2	7.1	0.2	56.7	37	19.7	1.9	21	7.7	20	17	1.2	72	252	8925	6.09	67	153	24.1	95	0.808	23.79	0
548	2	2	1	49	10	1	12.05	4.72	0.438	92.87	31.43	338.4	397.6	0.17	8.92	0.741	1.36	0.113	1.49	0.124	0.24	0.02	0.03	0.12	0.273	10.2	2.5	7.7	0.2	68.7	41.2	27.5	1.5	141.7	1.54	34	64	0.5	75	333.7	9052	4.17	59	412	23.3	119	0.65	24.16	0
549	2	2	1	49	7	2	10.28	5.39	0.446	82.8	26.35	318.2	551.4	0.16	6.49	0.632	2.95	0.288	0.68	0.066	0.1	0.01	0.05	0.13	0.339	3.4	1.4	2	0.4	72	40.2	31.8	1.3	41	8.1	40	80	0.5	116	269.7	8436	4.13	78	281	26.1	91	0.839	22.3	0
550	2	2	1	57	5	2	6.9	4	0.376	94.08	31.28	332.4	226.7	0.16	4.23	0.614	2.04	0.296	0.49	0.071	0.1	0.015	0.03	0.13	0.2	5.6	0.9	4.7	0.2	67	40.3	26.7	1.5	17	2.8	23	29	0.8	57	262	7087	6.58	63	333	24.8	120	0.647	23.88	0
551	2	2	1	61	3	1	13.37	3.92	0.368	93.89	30.86	328.7	296.6	0.16	12.23	0.915	0.86	0.064	0.28	0.021	0	0	0	0.13	0.242	5.8	1.5	4.3	0.3	61.6	35.6	26	1.4	48	3.9	32	33	1	85	257.4	9050	6.56	83	457	24.6	65	1.166	22.3	0
552	2	2	1	57	74	3	10	4.57	0.384	84.09	27.8	330.6	198.3	0.16	9.02	0.902	0.75	0.075	0.22	0.022	0.01	0.001	0.01	0.13	0.171	10.6	3.8	6.8	0.4	64.2	34.8	29.4	1.2	41	1.6	50	24	2.1	101	153	5901	13.32	69	227	23.8	104	0.745	23.12	0
553	2	2	2	59	10	2	9.52	4.15	0.374	90.02	30.04	333.7	201.3	0.16	6.17	0.648	2.67	0.28	0.51	0.054	0.13	0.014	0.04	0.13	0.169	20	3.3	16.7	0.2	69.7	39.8	29.9	1.3	21	3	17	14	1.2	69	311.9	10190	4.78	49	219	24	126	0.618	23.12	0
554	2	2	1	61	6	2	12.65	3.7	0.323	87.29	29.24	335	123.4	0.17	10.79	0.853	1.1	0.087	0.75	0.059	0	0	0.01	0.13	0.101	10	2.1	7.9	0.2	50.1	30.8	19.3	1.6	14	1.1	23	19	1.2	37	162.6	4667	4.71	92	304	21.4	104	0.74	22.23	0
555	2	2	2	52	5	3	19.24	3.84	0.365	95.03	30.77	323.8	308.4	0.17	17.51	0.91	1.07	0.056	0.65	0.034	0.01	0	0	0.13	0.245	7.4	1.1	6.3	0.1	66.3	42.5	23.8	1.8	14	4.9	21	16	1.3	67	301	8654	4.73	50	309	21.2	112	0.689	26.17	0
556	2	2	1	41	8	2	13.68	4.54	0.44	97.06	32.41	333.9	214.1	0.16	12.31	0.9	0.86	0.063	0.5	0.037	0.01	0.001	0	0.14	0.138	11	3.3	7.7	0.3	61.3	38.3	23	1.7	102	3.8	25	27	0.9	45	209.1	9283	1.53	77	110	27.5	96	0.799	22.4	0
557	2	2	2	31	31	3	20.6	4.44	0.383	86.18	29.1	337.7	363.7	0.16	19.04	0.924	1.5	0.073	0.03	0.002	0.02	0.001	0	0.13	0.309	12.8	2.4	10.4	0.2	69.1	41.7	27.4	1.5	39	3.3	26	29	0.9	88	215.2	8300	2.99	42	250	20.1	167	0.469	30.17	0
558	2	2	1	69	13	2	15.08	4.4	0.314	71.39	23.83	333.8	254.8	0.17	13.88	0.921	0.66	0.044	0.36	0.024	0.18	0.012	0	0.16	0.22	7.8	4.6	3.2	0.6	54.4	33.9	20.5	1.7	32.4	1.82	31	16	1.9	58	215.9	6405	4.85	89	272	27.3	60	1.25	22.57	0
559	2	2	2	54	27	2	11.53	4.07	0.372	91.4	31.4	344	321	0.11	9.82	0.852	1.25	0.108	0.45	0.039	0	0	0.01	0.12	0.32	12.6	3.9	8.7	0.3	70.4	38.9	31.5	1.2	26.7	2.47	18	11	1.6	67	247.7	8356	3.88	58	200	28.2	106	0.73	24.65	0
560	2	2	2	53	2	1	18.8	4	0.367	91.79	30.53	332.6	187.1	0.17	17.22	0.916	0.95	0.05	0.61	0.033	0	0	0.02	0.16	0.179	7.1	1.6	5.5	0.2	61.6	38	23.6	1.6	32	0.3	19	9	2.1	63	250.9	8394	3.77	60	198	22.1	113	0.686	23.37	0
561	2	2	1	63	10	2	11.06	4.19	0.354	84.5	28.4	336	271	0.09	10.22	0.924	0.74	0.067	0.09	0.008	0	0	0.01	0.13	0.24	6.4	2.6	3.8	0.4	64.5	36.9	27.6	1.3	19.3	0.94	33	18	1.8	78	315.6	7850	4.37	60	246	25.7	119	0.65	25.4	0
562	2	2	1	56	6	2	14.49	4.08	0.402	98.6	32.46	329.2	173.9	0.16	12.84	0.886	1.28	0.088	0.35	0.024	0.01	0.001	0.01	0.14	0.113	9	1.8	7.2	0.2	66.3	39.5	26.8	1.5	44	5	25	31	0.8	50	202.1	9543	6.05	75	393	20.7	91	0.843	29.4	0
563	2	2	2	56	17	1	9.07	3.67	0.335	91.43	30.58	334.5	279.1	0.17	6.34	0.699	1.89	0.209	0.65	0.072	0.16	0.018	0.02	0.14	0.195	8.4	1.2	7.2	0.1	60	34.9	25.1	1.4	15	1.5	13	2	6.5	54	224.1	7070	3.27	47	150	17.4	114	0.679	22.84	0
564	2	2	1	35	10	3	10.27	4.41	0.412	93.61	30.26	323.3	395.8	0.16	5.68	0.553	3.32	0.323	0.81	0.079	0.41	0.04	0.05	0.12	0.31	15.8	3.8	12	0.24	62.4	37.8	26.8	1.2	17	9.6	35	13	2.6	63	269.8	11855	4.5	76	441	29.4	82.1	0.93	20.19	0
565	2	2	1	43	59	3	9.67	4.74	0.398	84.1	27.13	322.6	251.4	0.16	6.8	0.704	2	0.207	0.77	0.079	0.09	0.009	0.01	0.14	0.185	8.7	2.9	5.8	0.3	68.3	35.8	32.5	1.1	27.1	2.35	28	21	1.3	71	245.4	9440	2.87	59	271	25.8	107	0.72	25.01	0
566	2	2	1	41	34	3	14.69	4.32	0.405	93.7	31.18	332.8	293.9	0.16	10.46	0.712	2.34	0.159	1.4	0.095	0.43	0.029	0.06	0.12	0.232	13.7	4.2	9.5	0.31	60.5	35.7	24.8	1.4	37	0.4	24	41	0.6	54	304	7959	5.69	50	139	27.2	115.2	0.67	31.14	0
567	2	2	2	71	69	3	17.73	3.48	0.29	83.43	27.55	330.1	282.4	0.17	16.08	0.907	0.82	0.047	0.81	0.046	0	0	0	0.25	0.202	9.7	2.4	7.3	0.25	64.8	29.2	35.6	0.8	28	0.7	24	29	0.8	64	139.7	5538	6.2	61	191	26.2	74.9	1.01	25.52	0
568	2	2	2	59	40	2	13.63	4.18	0.371	88.9	29.9	336.3	236.9	0.17	10.43	0.765	1.83	0.135	1.32	0.097	0.02	0.001	0.03	0.14	0.218	6.5	0.6	5.9	0.09	76.7	40.3	36.4	1.1	19	0.5	18	11	1.6	71	217	10185	3.34	47	136	24.9	154.2	0.51	25.78	0
569	2	2	2	55	8	1	4.28	4.98	0.398	79.9	25.5	319	242	0.1	2.85	0.666	1.12	0.262	0.21	0.049	0.07	0.016	0.03	0.14	0.22	11.1	4	7.1	0.36	62.1	35.5	26.6	1.3	11	3.7	27	16	1.7	73	223.6	10335	3.37	79	330	26.1	66.8	1.13	24.03	0
570	2	2	1	46	5	1	5.8	4.06	0.397	97.67	33.18	339.7	259.1	0.16	2.51	0.432	2.57	0.442	0.44	0.076	0.24	0.041	0.05	0.13	0.215	5.8	0.5	5.3	0.09	72.5	41.4	31.1	1.3	34	7.5	27	59	0.5	110	334.6	8430	5.78	82	346	26.6	92.6	0.83	25	0
571	2	2	1	56	38	3	7.72	4.71	0.404	85.84	29.32	341.5	135.9	0.16	6.96	0.902	0.66	0.085	0.1	0.012	0.01	0.001	0	0.13	0.098	12.9	2.6	10.3	0.2	63.8	37.7	26.1	1.4	78	1.6	15	31	0.5	40	270.5	7667	5.55	57	292	24.2	141	0.55	31.22	0
572	2	2	2	60	15	2	9.74	4	0.364	91.04	30.5	335.1	185.7	0.17	5.98	0.614	2.77	0.284	0.88	0.091	0.08	0.009	0.03	0.13	0.151	15.7	2.1	13.6	0.13	59.5	35	24.5	1.4	117	2.5	16	27	0.6	57	260.9	9517	4.76	51	234	27.2	128.9	0.6	26.37	0
573	2	2	1	44	8	2	13.67	3.71	0.339	91.42	31.74	347.2	225.7	0.16	8.45	0.618	3.83	0.28	1.15	0.084	0.18	0.013	0.06	0.12	0.178	10.1	1.8	8.3	0.18	57.4	35.5	21.9	1.6	24	18.1	15	28	0.5	64	218.6	6220	6.88	80	369	28.7	68.1	1.11	25.21	0
574	2	2	2	45	2	2	15.1	4.16	0.386	92.61	30.97	334.4	183.5	0.16	12.7	0.841	1.61	0.107	0.79	0.052	0	0	0	0.12	0.165	5.2	1.5	3.7	0.29	55	35.1	19.9	1.8	13	5	14	15	0.9	61	216.8	6353	4.73	54	169	27.4	107.9	0.72	22.43	0
575	2	2	2	57	15	2	9.6	4.12	0.372	90.15	34.93	387.5	228.5	0.17	8.67	0.904	0.88	0.092	0.04	0.004	0	0	0	0.13	0.148	7.4	1.8	5.6	0.24	68.6	40.1	28.5	1.4	15	1.9	28	25	1.1	71	264.7	7731	5.66	66	243	22	91.9	0.84	22.51	0
576	2	2	1	28	8	1	15.13	4.72	0.405	85.8	27.5	321	477	0.11	11.19	0.739	2.33	0.154	0.98	0.065	0.5	0.033	0.13	0.13	0.46	7.8	3.8	4	0.49	72.5	41.7	30.8	1.4	134	2.6	29	19	1.5	89	210	5767	5.13	91	230	29.4	108.8	0.71	21.53	0
577	2	2	2	46	22	1	16.86	4.61	0.294	63.8	19.1	299	552	0.1	15.43	0.915	0.84	0.05	0.58	0.034	0	0	0.01	0.2	0.52	7	1.8	5.2	0.26	65.2	36.9	28.3	1.3	19	2.6	15	12	1.3	54	218.8	8049	2.73	33	169	25.4	170	0.46	25.63	0
578	2	2	2	67	68	2	17.95	3.41	0.336	98.53	31.75	322.2	173.3	0.17	15.38	0.857	1.46	0.082	1.09	0.061	0	0	0.01	0.14	0.126	9.2	1.9	7.3	0.21	65.3	29.8	35.5	0.8	15	8.6	40	12	3.3	60	139.2	10400	4.17	47	118	22.8	93	0.83	17.36	0
579	2	2	2	43	51	2	11.93	3.79	0.327	86.3	28.5	330	311	0.12	10.7	0.897	1.05	0.088	0.17	0.014	0	0	0.01	0.13	0.32	10.1	3.2	6.9	0.32	69	37.4	31.6	1.2	17	0.5	24	17	1.4	63	149.6	7493	5.09	42	186	19.5	134.9	0.58	27.06	0
580	2	2	2	59	38	3	11.61	3.58	0.336	93.9	30.2	321	287	0.1	10.52	0.906	0.61	0.053	0.47	0.04	0	0	0.01	0.13	0.28	9.3	1.5	7.8	0.16	74.1	38	36.1	1.1	49	0.5	27	13	2.1	92	314.8	9633	2.75	50	340	24.7	151.7	0.52	22.22	0
581	2	2	2	47	16	3	11.67	4.82	0.402	83.34	26.79	321.4	432.1	0.16	10.11	0.866	0.83	0.071	0.6	0.051	0.12	0.01	0.01	0.19	0.307	5.2	1.6	3.6	0.31	71.8	40.4	31.4	1.3	40	11.8	32	46	0.7	76	211.8	8535	2.96	28	234	23.5	130	0.6	24.13	0
582	2	2	1	40	38	1	8.06	4.03	0.371	91.96	30.52	331.9	165	0.17	5.86	0.727	1.46	0.182	0.68	0.085	0.02	0.002	0.04	0.13	0.149	7	1.3	5.7	0.19	68.3	34.8	33.5	1	19	1.7	44	12	3.7	73	193.7	7604	6.96	88	247	24.7	74.9	1.01	24.35	0
583	2	2	2	47	5	1	10.3	4.49	0.298	66.4	19.4	292	334	0.15	9.15	0.888	0.96	0.093	0.16	0.016	0	0	0.03	0.21	0.35	9	1.4	7.6	0.16	64.6	38.4	26.2	1.5	19	0.4	15	10	1.5	48	147.7	8898	4.01	57	142	16.5	153.5	0.51	24.03	0
584	2	2	2	47	13	1	12.72	4.14	0.346	83.6	28.5	341	301	0.11	12.25	0.962	0.35	0.028	0.11	0.009	0	0	0.01	0.13	0.3	18.7	3.5	15.2	0.19	61	38.5	22.5	1.7	26	0.3	18	14	1.3	49	228.4	10788	4.81	48	223	22.1	141	0.55	21.49	0
585	2	2	2	53	7	2	9.1	3.52	0.324	91.94	31.05	337.7	177.5	0.16	8.18	0.899	0.83	0.092	0.08	0.009	0	0	0	0.13	0.162	7.5	2.1	5.4	0.28	59.9	41.2	18.7	2.2	16	0.5	17	12	1.4	66	232.3	7912	5.32	57	172	23.8	130.5	0.6	21.37	0
586	2	2	2	63	4	2	13.89	4.22	0.36	85.3	29.6	347	219	0.12	13	0.936	0.6	0.043	0.28	0.02	0	0	0.01	0.13	0.23	13.7	0.9	12.8	0.07	59.1	39.7	19.4	2	22	2	20	11	1.8	77	245.9	8748	5.2	72	206	20.8	130.5	0.6	24	0
587	2	2	1	47	5	2	7.32	5.26	0.382	72.63	23.53	324	186.3	0.16	5.84	0.798	0.91	0.124	0.5	0.068	0.06	0.008	0.02	0.14	0.167	22.2	5.3	16.9	0.24	61.3	40.4	20.9	1.9	14	3.7	17	16	1.1	53	274.7	6782	3.45	76	311	25.5	125.1	0.62	25.51	0
588	2	2	2	56	14	1	11.33	5.03	0.448	89.1	30.2	339	280	0.1	7.6	0.67	2.93	0.259	0.76	0.067	0.02	0.002	0.02	0.12	0.26	9.7	2.2	7.5	0.23	81.8	42.4	39.4	1.1	18	3.5	44	41	1.1	115	257.7	10268	7.63	64	237	24	99.9	0.77	22.06	0
589	2	2	2	47	7	1	9.62	4.07	0.34	83.52	26.85	321.5	153.4	0.16	7.24	0.753	1.68	0.174	0.67	0.07	0.01	0.001	0.02	0.13	0.152	11.7	2.3	9.4	0.2	63.7	37	26.7	1.4	14	0.6	15	6	2.5	48	249.4	5846	5.33	55	86	24.5	112.8	0.69	19.92	0
590	2	2	1	44	2	1	14.4	4.87	0.43	88.38	28.85	326.4	187.4	0.16	12.78	0.887	1.52	0.106	0.04	0.003	0.01	0.001	0.05	0.13	0.168	5.5	1.9	3.6	0.35	78.8	50.2	28.6	1.8	30	13.9	32	46	0.7	108	442.4	10114	8.44	92	414	16.2	113.2	0.68	20.76	0
591	2	2	1	54	73	3	9.59	4.27	0.365	85.49	28.85	337.5	312.4	0.16	7.21	0.751	1.31	0.136	0.97	0.101	0.08	0.009	0.03	0.14	0.287	6.2	1.5	4.7	0.24	65.9	34.2	31.7	1.1	28	2.2	32	9	3.6	124	231	7547	6.36	82	420	31.4	62	1.21	24.8	0
592	2	2	2	52	44	1	12.61	4.73	0.299	63.2	19.2	304	332	0.1	10.52	0.834	1.2	0.095	0.88	0.07	0	0	0.01	0.14	0.32	7.7	1.6	6.1	0.21	70.3	32.4	37.9	0.9	35	1	33	23	1.4	89	234.8	8831	6.39	37	120	26.1	124.7	0.62	20	0
593	2	2	1	55	16	3	7.02	4.92	0.407	82.58	26.78	323.8	298.1	0.16	3.73	0.531	2.24	0.283	0.62	0.085	0.09	0.011	0.02	0.13	0.224	5.1	1.5	3.4	0.28	63.8	37.1	26.7	1.4	26	1.3	29	36	0.7	54	139.1	11516	3.73	56	256	24.2	110	0.61	21.26	0
594	2	2	1	56	5	1	12.83	4.47	0.392	87.7	31.3	357	264	0.09	12.06	0.94	0.66	0.051	0.1	0.008	0	0	0.01	0.12	0.24	17.2	3.7	13.5	0.22	55.3	33.2	22.1	1.5	42	2.6	20	26	0.8	66	344.3	9292	4.9	85	243	20.5	106.4	0.73	24.67	0
595	2	2	1	50	7	2	13.2	4.31	0.394	91.48	30.29	331.1	288.6	0.16	12.5	0.947	0.52	0.039	0.18	0.014	0	0	0	0.13	0.203	27.9	2.6	25.3	0.09	65.5	38.5	27	1.4	15	0.3	16	13	1.2	60	278.1	8483	4.68	81	340	22.9	105.1	0.73	18.44	0
596	2	2	2	49	13	2	10.67	4.57	0.391	85.59	27.8	324.9	264.1	0.16	8.95	0.839	1.5	0.14	0.22	0.021	0	0	0	0.14	0.215	19.6	4.7	14.9	0.24	74.7	40	34.7	1.2	49	1.6	25	28	0.9	166	285.1	8471	3.68	43	319	25.3	138.1	0.56	19.92	0
597	2	2	2	41	2	2	14.48	4.31	0.367	85.03	26.86	315.9	210.8	0.16	12.82	0.885	0.78	0.054	0.87	0.06	0	0	0.01	0.14	0.167	14.7	2.2	12.5	0.15	67.4	39	28.4	1.4	14	1.6	14	9	1.6	42	240	6859	1.78	50	157	26.8	168.1	0.47	22.58	0
598	2	2	2	41	7	1	12.91	4.56	0.375	82.14	25.64	312.1	238.6	0.16	12.26	0.95	0.57	0.044	0.07	0.006	0	0	0.01	0.14	0.209	17.5	5.5	12	0.31	66.5	42.9	23.6	1.8	46	6.5	31	49	0.6	85	188.1	8070	3.59	54	205	24.5	125.1	0.62	21.5	0
599	2	2	2	44	29	2	22.12	4.13	0.353	85.32	28.34	332.2	330.2	0.16	20.35	0.92	0.94	0.043	0.79	0.036	0.01	0	0.03	0.12	0.286	16.1	1.5	14.6	0.09	66.9	35.8	31.1	1.2	22	1	22	18	1.2	79	204.7	8625	3.73	46	165	24.2	150.8	0.52	22.66	0
600	2	2	2	60	29	3	12.77	3.66	0.346	94.66	31.61	334	217.6	0.17	11.51	0.902	0.73	0.057	0.47	0.037	0.04	0.003	0.02	0.13	0.174	8.4	2.3	6.1	0.27	67.3	41.4	25.9	1.6	17	9.5	17	8	2.1	92	364.1	8584	8.66	66	199	24.7	90.1	0.85	22.06	0
601	2	2	1	48	14	2	17.55	4.53	0.424	93.43	31.22	334.1	220.3	0.17	16.19	0.922	1.13	0.065	0.21	0.012	0.01	0.001	0.01	0.14	0.214	12.9	1.6	11.3	0.12	69.1	39.2	29.9	1.3	9	4	14	10	1.4	84	247.5	6683	3.68	60	164	21.2	113.3	0.68	22.14	0
602	2	2	1	54	10	2	20.98	4.56	0.423	92.59	29.42	317.8	270.3	0.16	19.33	0.921	1.19	0.057	0.45	0.022	0	0	0.01	0.13	0.233	7.9	1.2	6.7	0.15	68.4	38	30.4	1.3	19	0.7	16	10	1.6	96	280.3	9555	6.09	69	307	22.8	105.9	0.73	24.57	0
603	2	2	2	58	8	2	12.2	4.4	0.381	86.75	27.87	321.2	236.6	0.16	11.25	0.922	0.78	0.064	0.16	0.013	0	0	0.01	0.13	0.172	12.6	2.5	10.1	0.2	63.8	39.3	24.5	1.6	18	0.3	21	14	1.5	97	305.4	9833	3.97	45	181	22.9	138.1	0.56	24.35	0
604	2	2	2	40	38	3	8.68	4.11	0.36	87.67	29.05	331.3	340.3	0.17	5.71	0.658	2.33	0.269	0.42	0.048	0.18	0.021	0.04	0.14	0.223	11.7	3.7	8	0.32	67.6	34.5	33.1	1	37	4.2	49	27	1.8	129	259.2	6415	7.3	68	274	22.5	89.9	0.85	26.71	0
605	2	2	1	36	5	1	16.25	4.93	0.467	94.67	30.11	318	148.8	0.17	14.11	0.869	1.45	0.089	0.67	0.042	0	0	0.01	0.13	0.122	9.1	2.5	6.6	0.27	69.6	39.6	30	1.3	58	1.2	23	18	1.3	61	272.8	9471	3.38	80	249	25.8	107.7	0.72	22.04	0
606	2	2	2	58	13	2	10.95	3.85	0.356	92.51	29.33	317.1	170.4	0.16	9.73	0.888	1.11	0.101	0.1	0.01	0	0	0.01	0.13	0.144	13.4	4.6	8.8	0.34	58.8	32.8	26	1.3	30	1	46	39	1.2	51	247.1	8448	4.27	60	312	20.6	135.4	0.58	25.1	0
607	2	2	2	54	25	3	19.5	3.56	0.319	89.6	30.1	335	220	0.12	17.2	0.882	1.28	0.066	1	0.051	0	0	0.02	0.12	0.23	16.7	9.6	7.1	0.57	75.7	38	37.7	1	8	3	40	21	1.9	74	190.6	7943	5.96	52	371	23.6	161.4	0.49	23.42	0
608	2	2	2	53	13	2	17.75	5.42	0.391	72.1	22.7	315	220	0.12	16.59	0.934	0.81	0.046	0.34	0.019	0	0	0.01	0.14	0.24	11.9	3.7	8.2	0.31	73.5	40.5	33	1.2	10	0.7	21	14	1.5	71	208.9	7270	4.17	54	134	23.9	148.1	0.53	20.66	0
609	2	2	2	52	18	3	15.82	5.09	0.36	70.65	21.41	303	227.1	0.16	15	0.948	0.57	0.036	0.25	0.016	0	0	0	0.15	0.189	18.2	5.2	13	0.29	70	39.4	30.6	1.3	10	0.7	29	14	2.1	80	212.8	6747	4.09	49	150	25	110.5	0.7	17.58	0
610	2	2	1	53	2	1	7.44	4.13	0.393	95.09	31.51	331.4	137.8	0.17	6.91	0.929	0.46	0.062	0.06	0.008	0.01	0.001	0	0.13	0.116	18.2	6.2	12	0.34	60.6	41.7	18.9	2.2	10	0.7	11	8	1.4	61	205.3	6361	5.15	56	179	20.5	119.3	0.65	21.61	0
611	2	2	2	56	13	2	23.84	4.32	0.393	91.04	29.53	324.4	344.9	0.17	22.71	0.953	0.64	0.027	0.48	0.02	0	0	0.01	0.13	0.23	17	2.3	14.7	0.14	68.3	37.9	30.4	1.2	14	1.3	25	21	1.2	81	259.3	10791	3.99	61	493	21.3	110	0.7	22.22	0
612	2	2	2	53	23	2	6.13	4.05	0.367	90.6	29.9	330	261	0.12	3.74	0.61	1.74	0.284	0.51	0.083	0.11	0.018	0.03	0.12	0.27	11.7	3.2	8.5	0.27	64.8	37.8	27.4	1.4	13	5.6	28	25	1.3	73	209	8458	4.6	66	285	24.4	70.1	1.08	25.59	0
613	2	2	2	34	28	2	5.42	4.18	0.396	94.65	30.83	325.7	245.9	0.16	4.82	0.889	0.53	0.098	0.06	0.012	0	0.001	0.01	0.13	0.217	9	5.2	3.8	0.58	85.5	46.7	38.8	1.2	19	7.7	56	131	0.4	58	150.9	7641	3.04	42	207	24.6	142.8	0.55	22.19	0
614	2	2	1	54	11	2	11.91	4.57	0.448	98.07	31.72	323.4	213.8	0.16	10.83	0.909	0.85	0.071	0.23	0.019	0	0	0	0.14	0.134	13.5	2.7	10.8	0.2	64.6	40.3	24.3	1.7	37	3	18	20	0.9	86	290.2	9651	4.65	56	252	19.9	132.1	0.59	23.44	0
615	2	2	1	40	13	2	13.25	4.35	0.4	91.77	31.07	338.6	188.6	0.16	11.91	0.899	0.7	0.053	0.63	0.048	0	0	0	0.13	0.158	8	1.9	6.1	0.24	74	45.3	28.7	1.6	31	2.6	36	72	0.5	102	236	10198	9.73	73	225	29.5	67.42	1.12	20.45	1
616	2	2	2	52	45	2	9.54	3.95	0.374	94.78	31.43	331.7	317	0.16	6.72	0.704	1.96	0.205	0.78	0.082	0.06	0.006	0.03	0.13	0.242	9.4	2.9	6.5	0.3	68.7	32.5	36.2	0.9	16.8	0.43	35	11	3.2	125	171.7	7533	3.47	52	188	26.1	137	0.57	23.33	1
[truncated: 37 more columns]

## Sheet: Validation cohort
ID	Status	OALL	Gender	Age	ESR	hs_CRP	WBC	RBC	HCT	MCV	MEHC	MCHC	PLT	PDW	NEUT#	NEUT	LYM#	LYM	MONO#	MONO	EO#	EO	BASO	CV	PCT	TBil	DBil	IBil	DBIL/IBil	TB	ALB	GLB	ALB/GLB	GGT	TBA	AST	ALT	AST/ALT	ALP	PAB	ChE	BUN	Cr	UA	HCO	Ccr	Cys_C	BMI	Emergency_admission
1	2	1	1	39	2	2	13.36	5	0.413	82.71	26.13	315.9	223.3	0.16	9.59	0.718	2.74	0.205	0.93	0.07	0.05	0.003	0.04	0.13	0.198	13.2	3.9	9.3	0.3	68.7	40.1	28.6	1.4	20	2.2	17	20	0.9	91	236.4	9150	4.09	72	252	25.5	89.1	0.86	26.06	0
2	1	1	2	66	6	3	26.49	4.32	0.398	92.28	29.9	324	344.9	0.16	25.12	0.948	0.86	0.032	0.5	0.019	0.01	0	0.01	0.13	0.224	16	3.1	12.9	0.19	63	40.6	22.4	1.8	15	7.1	24	37	0.6	92	247.6	10094	4.09	48	201	22	127.6	0.61	20	0
3	2	1	1	63	23	2	9.56	4.15	0.368	88.53	30	338.8	192.4	0.16	7.04	0.7364	1.61	0.1682	0.89	0.0932	0	0	0.02	0.14	0.145	12.4	13.1	9.1	0.27	49.6	35.3	17.5	1.6	22	1.3	12	5	2.4	39	207.2	7834	4.99	81	292	23	70.8	1.07	27.7	1
4	1	1	1	42	3	3	5.96	6.16	0.523	84.82	28.92	341	219.2	0.18	3.66	0.614	1.83	0.306	0.27	0.046	0.17	0.028	0.03	0.13	0.199	8.6	0.3	8.3	0.03	79.3	48.4	30.9	1.6	65	4.8	24	33	0.7	145	199	16961	3.72	59	492	22.3	187	0.42	28.04	0
5	1	1	1	49	6	2	12.34	5.67	0.467	82.4	27.5	334	234	0.13	11.64	0.944	0.56	0.045	0.14	0.011	0	0	0	0.13	0.26	18.1	6.2	11.9	0.34	74.3	45.8	28.5	1.6	45	0.5	33	42	0.8	70	343.6	6209	6.71	59	323	14.7	134.2	0.58	23.24	0
6	2	1	2	59	5	1	8.22	4.41	0.398	90.26	30.43	337.1	131.5	0.16	7.51	0.913	0.67	0.082	0.04	0.004	0	0	0	0.13	0.115	8.3	2	6.3	0.24	72.3	40	32.3	1.2	18	0.7	31	21	1.5	68	208.2	9591	4.08	35	201	21.6	160.7	0.49	21.33	0
7	2	2	2	44	34	1	11.79	3.78	0.357	94.4	32.5	345	272	0.11	11.22	0.952	0.51	0.043	0.06	0.005	0	0	0	0.12	0.27	10.5	2.9	7.6	0.28	74.1	39.4	34.7	1.1	17	0.4	21	17	1.2	54	244.2	11188	3.76	49	284	22	139.7	0.56	24.2	0
8	2	2	2	52	10	2	8.27	3.82	0.319	83.57	26.68	319.3	310.6	0.16	5.67	0.686	1.88	0.228	0.61	0.074	0.08	0.01	0.02	0.15	0.192	9.4	3	6.4	0.32	69.1	34.2	34.9	1	56	4.5	15	11	1.4	102	193.9	8343	1.44	42	291	25.1	134.7	0.58	23.07	0
9	1	1	2	49	19	1	15.77	3.81	0.343	90	30.2	335	337	0.08	14.48	0.918	0.82	0.052	0.46	0.029	0	0	0.01	0.11	0.29	11	2.8	8.2	0.25	60.7	36.8	23.9	1.5	17	1	18	30	0.6	71	268.4	10065	5.32	56	235	24.1	108.1	0.72	19.22	0
10	2	1	1	56	5	2	16.83	5.74	0.375	65.32	20.35	311.5	307.7	0.16	15.42	0.916	1.06	0.063	0.34	0.02	0	0	0.01	0.16	0.293	18.5	6.7	11.8	0.36	72.7	41.5	31.2	1.3	12	2.6	11	12	0.9	66	284.4	8188	3.81	54	202	23.4	127	0.61	18.55	0
11	2	1	2	52	2	2	14.14	4.64	0.406	87.5	31.3	357	336	0.08	12.58	0.89	1.32	0.093	0.23	0.016	0	0	0.01	0.12	0.29	13.7	4.1	9.6	0.3	73.3	37.2	36.1	1	13	1.3	35	11	3.2	89	285	7836	5.11	51	278	22.1	125.1	0.62	28.98	0
12	2	2	2	29	2	1	9.66	5.75	0.357	62.1	19	305	316	0.11	9.08	0.94	0.48	0.05	0.09	0.009	0	0	0.01	0.19	0.32	20.6	8.2	12.4	0.4	68.6	41.7	26.9	1.6	13	2.1	18	8	2.3	60	222.1	5639	4.9	49	288	19.2	168.1	0.47	17.29	0
13	2	2	2	51	11	1	9.55	3.63	0.306	84.3	27.5	327	241	0.11	9.27	0.971	0.25	0.026	0.03	0.003	0	0	0	0.12	0.25	10.5	4.3	6.2	0.41	79.2	45.4	33.8	1.3	19	3.1	14	7	2	52	233	7908	9.37	52	357	23.6	123.6	0.63	18.43	0
14	2	2	2	51	11	3	10.68	4.38	0.328	74.75	23.35	312.3	553	0.17	7.23	0.677	2.69	0.252	0.64	0.06	0.05	0.005	0.07	0.16	0.402	11.6	5.8	5.8	0.5	72.6	38.3	34.3	1.1	129	1.1	26	33	0.8	158	285.7	7891	2.22	93	395	25.8	113	0.69	29.09	0
15	2	2	2	34	3	1	9.48	3.85	0.355	92.09	30.04	326.2	215.8	0.16	8.62	0.91	0.76	0.08	0.09	0.01	0	0	0.01	0.13	0.166	11.9	3	8.9	0.25	61.1	37.5	23.6	1.6	10	0.4	23	6	3.8	33	239.7	6666	3.28	35	119	18.7	161	0.49	19.56	0
16	2	2	1	42	6	1	16.45	4.87	0.444	91.17	30.36	333	185.4	0.17	15.05	0.915	0.95	0.058	0.44	0.027	0	0	0	0.14	0.211	15.4	4.5	10.9	0.29	64.1	41.6	22.5	1.8	21	13.3	17	14	1.2	70	240.1	11624	4.61	51	238	22.3	151.1	0.52	23.11	0
17	2	1	1	51	5	1	12.05	4.12	0.43	104.2	34.36	329.9	244.1	0.16	11.49	0.954	0.47	0.039	0.09	0.007	0	0	0	0.13	0.183	9.4	2.9	6.5	0.31	67.5	41	26.5	1.5	59	1.5	16	20	0.8	81	243.3	8614	4.39	50	337	20.7	129.2	0.6	27.34	0
18	2	1	2	44	9	2	14.81	3.17	0.306	96.64	31.61	327.1	168.9	0.17	12.43	0.839	1.45	0.098	0.92	0.062	0	0	0.01	0.12	0.153	11.2	2.4	8.8	0.2	57.2	35	22.2	1.6	12	0.3	14	11	1.3	60	212.9	5891	4.08	56	171	24.1	136	0.573	19.92	0
19	2	1	2	49	12	2	19.8	3.97	0.358	90.3	29.45	326.2	343.2	0.16	18.36	0.927	1.24	0.062	0.18	0.009	0.01	0.001	0.01	0.13	0.277	11	3.1	7.9	0.3	69.4	41.6	27.8	1.5	13	0.6	19	12	1.6	87	235.4	6742	4.54	54	118	21.8	120	0.644	22.72	0
20	2	1	1	51	35	3	11.82	5.75	0.378	65.68	19.47	296.5	154.8	0.16	9.1	0.77	1.13	0.096	1.44	0.122	0.07	0.006	0.07	0.16	0.134	8.1	2.4	5.7	0.3	65.3	38.6	26.7	1.4	12.6	4.33	14	14	1.1	59	251.1	9295	2.86	77	233	24.4	137	0.567	24.22	0
21	2	2	2	54	7	2	9.12	3.9	0.333	85.56	29.36	343.1	132.1	0.17	6.35	0.696	2.07	0.227	0.66	0.072	0.02	0.002	0.02	0.15	0.11	13.1	3.4	9.7	0.3	56.7	31.8	24.9	1.3	24.3	3.41	68	38	1.8	60	236	6082	6.57	73	339	22.2	163	0.48	22.43	0
22	2	2	2	74	86	3	5.56	2.26	0.197	87.34	28.52	326.5	154	0.17	3.69	0.663	1.27	0.229	0.43	0.077	0.14	0.025	0.03	0.13	0.115	7.9	2	5.9	0.3	62.1	37.9	24.2	1.6	11	9	42	15	2.8	59	109.4	5507	3.34	64	215	23.2	84	0.909	22.2	0
23	1	2	2	62	74	3	13.27	3.3	0.292	88.5	30	339	223	0.15	11.45	0.863	0.93	0.07	0.88	0.066	0	0	0.01	0.14	0.26	11.5	4.1	7.4	0.4	50.1	32.8	17.3	1.9	15.8	9.18	36	25	1.4	72	120.3	3409	7.18	69	152	25.4	71	1.06	22.3	0
24	1	2	1	53	13	1	5.39	4.38	0.43	99.29	33.13	333.7	320	0.16	2.78	0.515	1.94	0.361	0.55	0.103	0.1	0.018	0.02	0.14	0.286	23.4	6.9	16.5	0.3	65.9	41.6	24.3	1.7	71	8.6	23	36	0.6	49	298	7943	3.77	99	333	26.1	77	0.983	20.32	0
25	2	2	1	51	33	2	7.22	4.63	0.351	75.8	23.81	314	253.2	0.16	4.58	0.634	1.8	0.25	0.51	0.071	0.3	0.041	0.04	0.16	0.231	4.6	2	2.6	0.4	56.8	36	20.8	1.7	26	6.4	27	74	0.4	95	235.4	4735	5.29	62	190	30.1	181	0.434	24.27	0
26	1	2	1	62	10	1	16.57	3.53	0.323	91.66	30.33	330.9	123.1	0.16	14.74	0.889	1.23	0.074	0.59	0.036	0	0	0.01	0.15	0.106	9.3	4.2	5.1	0.5	51	31.6	19.4	1.6	22	4.7	18	26	0.7	68	212.1	4302	4.85	69	131	25.5	99	0.775	22.3	0
27	2	2	1	45	11	1	6.24	4.22	0.37	86.87	29.42	338.7	285.3	0.16	3.19	0.512	1.78	0.286	0.61	0.098	0.61	0.097	0.05	0.13	0.218	7.1	2.2	4.9	0.3	63	38.9	24.1	1.6	13	2.7	14	9	1.6	71	237	7004	4.48	69	284	22.5	98	0.788	21.51	0
28	2	2	1	54	48	3	6.17	4.17	0.398	95.44	31.27	327.6	416.3	0.16	4	0.648	1.26	0.205	0.51	0.083	0.38	0.062	0.01	0.14	0.286	7.3	1.2	6.1	0.2	70.9	36.9	34	1.1	25	3.9	46	67	0.7	76	197.7	6811	2.73	83	234	28.3	113	0.685	22.04	0
29	2	2	1	43	81	3	13.36	4.33	0.392	90.56	30.63	338.3	432.9	0.17	8.77	0.657	3.14	0.235	1.1	0.082	0.3	0.022	0.05	0.13	0.375	8.3	3	5.3	0.4	74	40.9	33.1	1.2	72	1.9	17	30	0.6	91	224.6	7242	3.56	51	158	26.7	170	0.462	25.86	0
30	2	2	1	68	8	2	15.54	5.16	0.355	68.75	21.6	314.2	185.1	0.17	14.92	0.96	0.44	0.029	0.18	0.011	0	0	0	0.2	0.157	18.6	4.7	13.9	0.3	58	36.2	21.8	1.7	21	5.7	23	15	1.5	56	210.6	6264	4.48	71	235	18.3	93	0.828	21.88	0
31	2	2	1	61	13	1	9.08	4.83	0.43	88.93	30.35	341.3	236.8	0.17	5.85	0.644	2.36	0.26	0.63	0.069	0.22	0.024	0.03	0.14	0.19	13.5	4.5	9	0.3	64.5	39.5	25	1.6	43	1.5	36	23	1.6	46	288.8	8306	5.53	77	228	25.2	116	0.668	23.83	0
32	2	1	1	70	2	1	8.41	4.43	0.409	92.33	30.14	326.4	177.3	0.17	7.74	0.92	0.61	0.072	0.06	0.007	0.01	0.001	0	0.13	0.135	16.4	3.3	13.1	0.2	68.6	42.1	26.5	1.6	27	1	28	25	1.1	65	267.8	7089	5.46	66	246	23.3	128.5	0.61	20.6	0
33	2	2	2	59	65	1	12.3	4.16	0.376	90.41	29.61	327.6	205.3	0.17	8.64	0.702	2.8	0.228	0.74	0.061	0.07	0.006	0.05	0.13	0.154	5.7	1.8	3.9	0.3	72.4	32.8	39.6	0.8	15	0.3	35	29	1.2	77	241.1	8905	6.15	61	242	21.8	107	0.723	24.97	0
34	1	2	1	54	29	3	12.69	4.23	0.374	88.4	29.6	334	192	0.12	10.77	0.849	0.89	0.07	1.02	0.08	0	0	0.01	0.13	0.2	14.8	4.5	10.3	0.3	58.6	35.8	22.8	1.6	30.3	1.71	56	21	2.7	78	249.4	8206	7.81	88	296	24	106	0.73	22.3	0
35	2	2	2	47	12	1	16.57	3.65	0.33	90.21	30.17	334.5	188.5	0.16	13.51	0.815	1.98	0.12	1.02	0.061	0.01	0.001	0.05	0.14	0.173	20.9	7.3	13.6	0.3	56.9	31.1	25.8	1.2	15	2.5	15	10	1.5	33	170	5210	4.23	58	180	21	118	0.659	18.89	0
36	2	2	2	56	11	1	13	4.03	0.36	89.5	31.5	352	153	0.16	11.94	0.921	0.84	0.065	0.17	0.013	0	0	0.01	0.14	0.139	12	4.3	7.7	0.4	54	30.9	23.1	1.3	15	0.7	15	13	1.2	32	224.7	6886	3.59	60	145	19.9	123	0.632	21.64	0
37	1	2	2	78	14	1	14.83	4.6	0.389	84.6	27.2	321	166	0.19	13.65	0.921	0.89	0.06	0.27	0.018	0	0	0.02	0.13	0.21	13.2	4	9.2	0.3	62.7	37.6	25.1	1.5	8.7	0.59	31	18	1.7	56	214.6	8021	7.49	77	323	22.6	78	0.98	26.64	0
38	1	2	1	64	14	2	10.62	4.69	0.446	95.14	31.67	332.9	296.5	0.16	9.47	0.892	1	0.094	0.14	0.014	0.01	0.001	0	0.13	0.24	18.7	4	14.7	0.21	71.1	38.9	32.2	1.2	49	1.9	18	34	0.5	74	285.5	9619	4.76	67	344	22.9	101.4	0.76	27.04	0
39	2	2	1	68	33	1	7.1	3.9	0.38	97.7	34.3	350	251	0.16	4.22	0.594	1.99	0.28	0.33	0.047	0.32	0.045	0.25	0.12	0.182	7	1.8	5.2	0.3	66.6	39	27.6	1.4	36	3.2	25	25	1	97	276.7	10046	9.06	115	488	27.1	61	1.23	21.49	0
40	2	1	2	54	11	1	9.72	5.64	0.408	72.36	21.7	299.8	174.5	0.17	8.17	0.84	0.77	0.08	0.74	0.076	0	0.001	0.03	0.15	0.139	13	3.1	9.9	0.24	70	38.3	31.7	1.2	10	2.2	25	12	2.1	89	156.9	8139	5.28	62	189	19.1	83.9	0.91	23.92	0
41	2	2	1	51	27	3	11.49	3.65	0.311	85.21	28.28	331.9	260.9	0.16	9.43	0.821	0.88	0.077	0.92	0.08	0.25	0.022	0.02	0.13	0.209	14.8	6.6	8.2	0.4	64.6	39.1	25.5	1.5	509	11.1	200	535	0.4	249	241.3	6765	5.69	74	249	30.5	102	0.755	22.32	0
42	1	1	1	55	38	2	9.66	3.71	0.367	98.87	32.2	325.7	208.6	0.16	7.39	0.765	1.31	0.135	0.89	0.092	0.03	0.003	0.05	0.13	0.152	11.6	2.7	8.9	0.23	74.6	32.7	41.9	0.8	32	5.6	77	22	3.5	53	221.4	5975	5.67	65	196	23.7	87.8	0.87	23.03	0
43	2	2	2	69	10	1	8.2	5.61	0.353	62.96	19.02	302.2	194.7	0.17	5.76	0.702	1.7	0.207	0.45	0.054	0.25	0.031	0.05	0.15	0.164	11.2	2.7	8.5	0.2	68.4	39.3	29.1	1.4	15	7.1	13	7	1.9	61	242.5	7432	3.38	52	187	28.6	109	0.706	20	0
44	2	2	1	42	36	2	11.39	3.78	0.382	101.1	36.78	363.9	230.2	0.16	7.82	0.687	2.65	0.232	0.75	0.066	0.14	0.012	0.03	0.12	0.18	16.1	5	11.1	0.3	56.8	33.7	23.1	1.5	28	3.5	31	17	1.8	39	242.6	8964	5.55	66	285	28.3	96	0.803	22.3	0
45	2	2	1	53	5	2	7.95	3.07	0.323	105.2	37.8	359	221	0.1	7.46	0.938	0.46	0.058	0.03	0.004	0	0	0	0.14	0.24	18.7	6.7	12	0.36	62.4	37.8	24.6	1.5	19	1.7	18	6	3	45	151.3	6654	3.18	57	371	25.2	99.2	0.78	25.21	0
46	1	1	1	67	9	1	8.41	3.89	0.352	90.51	29.05	321	218.2	0.17	7.85	0.933	0.5	0.059	0.06	0.008	0	0	0	0.15	0.167	6.5	1.6	4.9	0.25	53.5	31.9	21.6	1.5	14	2	15	27	0.6	60	258.2	7316	6.43	66	181	22	79.6	0.96	27.24	0
47	1	2	1	61	12	1	21.6	5.43	0.44	80.5	25.8	321	194	0.16	20.22	0.937	1.26	0.058	0.09	0.004	0	0	0	0.14	0.179	12.4	2.9	9.5	0.2	62.5	38.2	24.3	1.6	26	0.1	19	32	0.6	50	211	10167	4.45	73	343	23.3	95	0.805	26.22	0
48	1	2	1	41	3	1	10.92	4.67	0.426	91.42	30.25	331	267.3	0.16	10.47	0.959	0.42	0.038	0.02	0.002	0	0	0.01	0.13	0.198	13.6	4.1	9.5	0.3	70.2	41.8	28.4	1.5	32	0.4	28	39	0.7	67	346.7	9656	4.51	79	409	22.1	112	0.69	24.68	0
49	1	2	1	41	57	2	13.7	4.2	0.393	93.6	31.7	338	288	0.14	10.47	0.764	2.02	0.147	1.2	0.088	0	0	0.01	0.12	0.32	12.2	2	10.2	0.16	80.7	39.5	41.2	1	34	0.9	34	26	1.3	95	278.5	10943	5.86	63	249	24	79.8	0.96	25.25	0
50	2	1	1	51	3	1	12.38	5.05	0.432	85.5	29.1	340	236	0.08	11.67	0.943	0.62	0.05	0.08	0.006	0	0	0.01	0.12	0.19	13.1	3.1	10	0.24	64.7	40.3	24.4	1.7	36	0.8	21	40	0.5	49	281.9	8596	4.52	83	309	20.5	110.3	0.7	30.11	0
51	2	1	1	54	2	1	7.55	3.85	0.375	97.37	32.11	329.8	242.1	0.16	4.3	0.569	2.22	0.294	0.62	0.083	0.36	0.047	0.05	0.13	0.191	16.2	4.7	11.5	0.29	64.7	44.2	20.5	2.2	22	4	20	15	1.3	81	336.9	8884	4.48	62	405	23.2	95.4	0.81	21.45	0
52	2	1	1	47	16	2	10.76	4.28	0.41	95.86	31.43	327.9	297.2	0.16	10.19	0.947	0.53	0.049	0.04	0.004	0	0	0	0.13	0.241	9.6	1.8	7.8	0.19	65.3	41	24.3	1.7	65	3.4	27	35	0.8	71	290.2	7595	5.57	71	436	19.5	123.8	0.63	27.22	0
53	2	2	1	62	12	2	11.64	4.92	0.46	94.34	31.35	332.3	182.1	0.16	7.01	0.603	3.29	0.282	0.81	0.07	0.47	0.04	0.06	0.13	0.192	7.2	2.4	4.8	0.3	64.8	38.1	26.7	1.4	31	5.7	19	41	0.5	53	310	8320	6.39	74	355	24.9	72	1.053	21.72	0
54	2	2	1	54	16	2	5.12	4.3	0.39	90.85	30.43	335	300.4	0.16	2.46	0.48	2.08	0.407	0.38	0.074	0.19	0.037	0.01	0.13	0.238	8.4	2.9	5.5	0.3	60.8	34.6	26.2	1.3	29	21.4	22	19	1.2	48	171.2	7725	7.19	64	334	22.4	90	0.848	23.46	0
55	2	2	1	45	7	2	16.15	4.63	0.397	85.79	28.47	331.8	254.2	0.16	14.85	0.92	1.13	0.07	0.17	0.011	0	0	0	0.13	0.244	10.9	3.1	7.8	0.3	63.9	41	22.9	1.8	63	1.1	19	16	1.2	77	299.4	7890	4.98	73	245	24.2	109	0.707	20.76	0
56	2	2	1	37	23	3	13.54	4.39	0.38	86.53	29.26	338.2	281.9	0.16	10.15	0.75	2.17	0.16	1.16	0.086	0.03	0.002	0.04	0.13	0.257	9	2.6	6.4	0.29	64.2	37.6	26.6	1.4	44	2.9	13	13	1	65	280.1	8362	3.97	78	193	27	85	0.9	21.67	0
57	2	2	1	51	2	2	10.57	4.67	0.407	87.2	30.4	349	229	0.11	9.53	0.901	0.96	0.091	0.08	0.008	0	0	0	0.12	0.23	18.4	3.6	14.8	0.2	70.3	39.5	30.8	1.3	22	2.4	27	29	0.9	64	311.9	8323	4.7	75	335	23.4	62.8	1.2	23.77	0
58	2	2	1	68	33	2	13.76	4.2	0.391	93.08	30.07	323.1	284.2	0.16	12.5	0.909	0.68	0.049	0.58	0.042	0	0	0	0.14	0.208	11.2	2.9	8.3	0.26	72.1	38.2	33.9	1.1	18	1.2	27	10	2.7	89	182.2	8275	7.19	64	226	26.2	104	0.74	19.84	0
59	2	2	1	33	3	2	11.29	4.48	0.403	90	31.7	352	327	0.1	9.96	0.882	0.81	0.072	0.5	0.044	0.01	0.001	0.01	0.12	0.31	15.8	3.4	12.4	0.22	61.4	37.5	23.9	1.6	76	1.1	12	28	0.4	83	342.4	9543	7.52	94	427	27.5	91.6	0.84	30.07	0
60	2	2	1	50	2	3	8.38	4.7	0.433	92.21	30.3	328.6	208.8	0.16	6.95	0.829	0.67	0.08	0.75	0.09	0.01	0.001	0	0.13	0.14	7.3	1.9	5.4	0.26	63.5	38.4	25.1	1.5	38	4	20	17	1.2	74	267.8	6159	4	101	212	23	77.7	0.98	26.17	0
61	2	2	1	47	34	2	16.7	4.05	0.387	95.62	30.55	319.5	244.5	0.16	13.76	0.824	1.89	0.113	1	0.06	0.01	0.001	0.04	0.13	0.184	9	2.6	6.4	0.29	72.4	35.1	37.3	0.9	17	1.4	25	8	3.1	69	248	12677	4.76	78	241	27.6	90.1	0.85	21.72	0
62	2	2	1	67	2	2	17.24	3.5	0.319	91.11	31.57	346.5	186.4	0.17	16.04	0.93	0.54	0.031	0.67	0.039	0	0	0	0.13	0.183	7.1	1.6	5.5	0.23	55	32.7	22.3	1.5	14	2.7	26	15	1.7	78	181.9	6442	3.46	68	271	23.1	92.6	0.83	28.08	0
63	2	2	1	33	2	1	10.74	5.12	0.422	82.42	27.04	328.1	229.7	0.16	6.93	0.645	2.78	0.259	0.99	0.092	0.03	0.003	0.01	0.13	0.183	16.7	6.3	10.4	0.38	71.8	44.4	27.4	1.6	21	1	27	16	1.7	70	272.7	13446	5.22	83	258	25.5	119.7	0.65	21.3	0
64	2	2	1	60	4	2	9.43	4.53	0.433	95.54	30.42	318.4	159.7	0.18	8.54	0.905	0.77	0.082	0.1	0.01	0.02	0.002	0.01	0.13	0.184	13.5	4.9	8.6	0.36	67.9	41.6	26.3	1.6	23	3.1	22	28	0.8	86	249.4	8879	6.48	56	258	23.9	114.2	0.68	26.12	0
65	2	2	1	55	40	3	15.59	3.05	0.279	91.57	30.07	328.4	214.6	0.17	11.81	0.758	2.25	0.145	1.28	0.082	0.12	0.008	0.12	0.17	0.18	5.6	2.2	3.4	0.4	46.4	31.5	14.9	2.1	25	9.9	17	19	0.9	59	126.4	3353	3.19	56	182	23.4	110	0.701	30.89	0
66	2	2	2	70	42	2	5.75	4.44	0.369	83.15	26.27	315.9	281	0.16	2.97	0.516	1.87	0.325	0.69	0.12	0.2	0.035	0.02	0.14	0.2	5.6	2	3.6	0.4	64.8	38.6	26.2	1.5	24	1.8	27	36	0.8	46	231.4	8261	4.62	70	335	25.3	88	0.869	33.25	0
67	1	2	1	62	6	2	19.24	4.2	0.38	91.43	30.69	335.7	211.3	0.16	17.26	0.897	1.46	0.076	0.49	0.025	0	0	0.03	0.13	0.204	10.8	4.6	6.2	0.4	57.3	36.8	20.5	1.8	39	4.4	14	20	0.7	40	235.5	6884	6.25	69	241	25.7	79	0.968	25.71	0
68	2	2	1	73	15	2	12.1	5.51	0.36	64.5	20.5	318	144	0.17	7.8	0.639	1.9	0.155	2.3	0.193	0.1	0.011	0	0.17	0.123	7.3	2.4	4.9	0.3	54.5	29.1	25.4	1.1	56	2.1	21	39	0.5	55	188.8	6602	3.12	59	344	21.5	72	1.048	26.31	0
69	2	2	2	78	23	1	16.77	4.15	0.397	95.59	31.45	329	269.7	0.16	16.13	0.962	0.5	0.03	0.14	0.008	0	0	0	0.13	0.215	13.1	5	8.1	0.4	68.1	41	27.1	1.5	17	2	24	15	1.6	88	240.4	7549	4.98	71	234	21.7	110	0.703	22.22	0
70	2	2	2	64	9	1	11.46	4.7	0.411	87.54	28.35	323.9	200.3	0.16	10.06	0.878	1.07	0.094	0.32	0.028	0	0	0	0.15	0.179	7.4	2.7	4.7	0.4	73.1	44.5	28.6	1.6	21	0.7	16	15	1.1	81	272.7	9041	4.26	44	99	24.9	160	0.49	26.04	0
71	1	2	1	58	7	1	7.32	4.33	0.419	96.78	31.77	328.3	201.8	0.16	3.94	0.539	2.55	0.348	0.62	0.085	0.19	0.026	0.02	0.13	0.171	7.7	3.2	4.5	0.4	59.1	38.8	20.3	1.9	30	6.3	29	36	0.8	78	176.2	7248	5.21	102	338	23.5	74	1.028	29.55	0
72	2	2	2	70	8	2	9.9	3.66	0.33	90.18	29.52	327.3	173.8	0.16	9.1	0.919	0.76	0.077	0.03	0.003	0	0	0	0.13	0.154	7.3	3.2	4.1	0.4	57.9	41	16.9	2.4	14	1.1	13	10	1.3	82	199.8	6887	4.42	55	170	25.3	120	0.646	21.06	0
73	1	2	1	75	21	1	16.68	4.34	0.401	92.36	29.4	318.3	152.1	0.17	15.45	0.926	0.65	0.039	0.58	0.035	0	0	0	0.18	0.15	6.4	2.5	3.9	0.4	57.3	36.7	20.6	1.8	28	1.3	18	21	0.9	86	305	9471	9.27	86	308	25.1	97	0.791	22.49	0
74	2	2	1	58	9	2	7.82	3.14	0.34	108.3	37.3	344	127	0.11	5.16	0.659	1.85	0.237	0.76	0.097	0.02	0.003	0.03	0.15	0.13	10.8	2.9	7.9	0.3	54.3	34.2	20.1	1.7	24.3	3.96	21	14	1.5	49	251.3	6594	3.53	66	228	29.6	109	0.71	20.07	0
75	2	2	1	60	7	1	19.1	4.85	0.43	88.5	29.6	335	219	0.16	17.2	0.901	1.5	0.079	0.35	0.018	0	0	0.04	0.13	0.188	22.8	7.3	15.5	0.3	66.7	39.9	26.8	1.5	24	0.9	16	14	1.1	55	295.8	8553	5.83	106	282	20.2	92	0.837	25.26	0
76	2	2	2	70	68	3	17.02	3.5	0.325	92.96	30.74	330.7	246.4	0.16	14.82	0.871	1.96	0.115	0.22	0.013	0	0	0.02	0.13	0.202	7.3	3	4.3	0.4	74.7	39.8	34.9	1.1	70	1.1	32	28	1.1	95	220.6	6907	4.35	47	360	29.6	106	0.728	27.39	0
77	2	2	2	79	18	2	7.9	5.5	0.343	62.3	18.6	298	167	0.16	3.96	0.504	2.91	0.37	0.86	0.11	0.11	0.013	0.02	0.15	0.168	13.8	3.3	10.5	0.2	79.1	45.2	33.9	1.3	16	4.3	19	16	1.2	81	214.5	7713	4.03	63	267	22.3	90	0.853	20.1	0
78	2	2	1	59	13	2	9.01	4.67	0.429	91.96	29.43	320	261.3	0.16	5	0.555	2.63	0.291	0.64	0.071	0.69	0.076	0.06	0.13	0.254	9.5	2.9	6.6	0.3	59.9	36.6	23.3	1.6	44	6.2	25	33	0.8	96	212.6	8180	3.95	82	363	23.4	62	1.204	22.1	0
79	2	2	1	78	34	3	6.39	3.36	0.303	90.17	30.06	333.4	145.6	0.17	5.82	0.911	0.38	0.059	0.18	0.029	0	0.001	0	0.14	0.109	8.3	2.8	5.5	0.3	41.1	25.1	16	1.6	33	1	21	46	0.5	58	214.1	4248	9.58	69	180	25	77	0.984	22.3	0
80	2	2	1	45	7	1	15.54	5	0.41	81.98	28.15	343.4	209.2	0.17	14.64	0.942	0.78	0.05	0.11	0.007	0	0	0.01	0.14	0.189	8.8	3	5.8	0.3	69.8	43.6	26.2	1.7	28	0.1	11	21	0.5	78	259.2	8862	4.68	68	365	21.4	130	0.598	25.46	0
81	2	2	1	58	90	3	10.2	3.41	0.287	84.05	27.81	330.8	276.3	0.16	8.6	0.844	0.8	0.079	0.51	0.05	0.27	0.026	0.01	0.15	0.221	3.9	1.5	2.4	0.4	60.9	32	28.9	1.1	44	1.4	24	22	1.1	86	291	6220	7.01	110	472	23	35	2.065	27.34	0
82	2	2	2	52	42	3	10	4.25	0.369	86.8	30.6	352	285	0.11	9.6	0.96	0.35	0.035	0.04	0.004	0	0	0.01	0.11	0.28	6	1.8	4.2	0.3	71.1	38.8	32.3	1.2	16	0.4	19	13	1.5	107	206.5	10769	3.3	60	253	25.6	110	0.7	30.33	0
83	2	2	2	72	28	3	17.4	4.3	0.377	87.7	30	342	221	0.12	16.19	0.93	0.96	0.055	0.24	0.014	0	0	0.01	0.13	0.23	16.1	2.9	13.2	0.18	63.5	38.4	25.1	1.5	20	1.9	16	14	1.1	81	216.3	5462	8.04	95	364	23.5	60.2	1.25	25.8	0
84	2	2	1	54	7	2	10.59	4.26	0.392	92.02	30.65	333.1	188.4	0.16	9.38	0.886	0.59	0.056	0.62	0.059	0	0	0	0.13	0.143	10.7	1.7	9	0.16	70.4	36.3	34.1	1.1	44	1.3	25	17	1.5	65	261.8	7029	5.67	66	221	31.9	75.5	1.01	26.37	0
85	2	2	1	77	17	2	13.47	3.84	0.345	90.02	28.6	317.7	246	0.16	12.37	0.918	0.64	0.047	0.46	0.034	0	0	0	0.14	0.219	16.4	2.8	13.6	0.17	63.7	40.2	23.5	1.7	27	1.2	33	24	1.4	71	197.9	7058	5.35	55	94	28.3	99.1	0.78	15.56	0
86	2	2	1	62	17	2	14.56	4.39	0.375	85.4	28.5	333	205	0.16	10.89	0.748	2.7	0.185	0.91	0.063	0.02	0.001	0.04	0.13	0.25	3.7	0.8	2.9	0.22	59.6	34.6	25	1.4	37	3.9	25	19	1.3	90	299	8250	8.74	87	199	27.4	64.8	1.16	25.89	0
87	2	2	2	55	10	1	14.33	4.48	0.39	87.08	28.32	325.3	264.6	0.16	13.56	0.946	0.6	0.042	0.16	0.011	0	0	0.01	0.14	0.227	9.2	1.5	7.7	0.16	62.7	32.6	30.1	1.1	8	3.4	15	16	0.9	63	266	7319	5.13	68	142	23.6	101.3	0.76	20	0
88	2	2	1	42	8	3	19.17	4.94	0.401	81.2	29.8	367	130	0.13	17.99	0.938	0.71	0.037	0.46	0.024	0	0	0.01	0.11	0.15	18.9	5	13.9	0.26	61.3	40.5	20.8	1.9	42	5	28	39	0.7	66	243	6326	5.68	75	326	23.8	99	0.78	22.68	0
89	2	2	2	70	9	2	21.65	4.81	0.404	83.87	27.17	323.9	293.6	0.17	19.99	0.923	0.96	0.044	0.69	0.032	0	0	0.02	0.14	0.237	9.4	1.9	7.5	0.2	77.7	47.3	30.4	1.6	44	0.6	16	17	0.9	105	226.5	10516	5.55	54	360	24.6	99.8	0.77	24.78	0
90	2	2	2	55	6	2	10.02	4.58	0.421	91.91	31.06	337.9	193.9	0.16	7.74	0.772	1.47	0.147	0.7	0.07	0.06	0.006	0.04	0.13	0.153	19.8	5.4	14.4	0.27	68.4	40.7	27.7	1.5	20	2.7	22	17	1.3	71	280.6	12254	6.78	61	160	30.5	103.1	0.75	19.53	0
91	2	2	2	56	25	2	16.33	4.16	0.367	88.37	29.92	338.5	227.6	0.16	15.23	0.933	0.94	0.058	0.16	0.01	0	0	0	0.14	0.187	12.9	1.9	11	0.15	78.1	40.6	37.5	1.1	25	3	12	11	1.1	93	283	9290	4.11	56	160	26.1	132.6	0.59	22.06	0
92	2	2	2	69	26	2	6.73	4.09	0.409	99.98	32.08	320.9	223.9	0.16	5.54	0.824	1.06	0.158	0.1	0.015	0.01	0.001	0.01	0.14	0.157	11	3.6	7.4	0.33	69.4	39.7	29.7	1.3	16	2.7	24	23	1	86	237.2	11374	3.9	63	274	18.7	133.7	0.58	23.5	0
93	2	2	1	78	16	3	18.66	4.33	0.427	98.61	32.05	325	267.4	0.16	16.84	0.903	1.18	0.063	0.62	0.033	0.01	0.001	0.01	0.14	0.242	11.1	2.8	8.3	0.25	67.7	37.4	30.3	1.2	16	0.2	17	9	1.9	104	191.3	7855	7.07	63	235	24.2	99	0.78	30.47	0
94	2	2	2	48	12	2	6.58	6.06	0.379	62.54	19.43	310.7	241.9	0.16	4.57	0.694	1.64	0.25	0.28	0.042	0.07	0.01	0.03	0.15	0.215	7.1	1.4	5.7	0.2	78.1	49	29.1	1.7	21	4.9	14	15	0.9	88	342.1	8919	3.46	44	279	22.7	153.8	0.51	25.63	0
95	1	2	1	66	28	2	17.25	3.5	0.31	89.86	30.11	335.1	232.3	0.17	12.13	0.703	2.69	0.156	2.38	0.138	0.01	0	0.04	0.14	0.206	9	3	6	0.3	50.4	30	20.4	1.5	22	10.6	13	28	0.5	45	91.1	3318	2.89	71	184	21.3	68	1.11	18.07	0
96	2	1	1	49	17	1	9.65	4.38	0.368	84	29.7	353	147	0.12	8.01	0.831	0.95	0.098	0.68	0.07	0	0	0.01	0.12	0.16	13.3	3.5	9.8	0.3	68.4	41.7	26.7	1.6	41	3.7	27	45	0.6	86	238.2	6754	3.23	60	170	26	225	0.35	24.77	0
97	2	1	1	68	57	3	14.43	4.21	0.339	80.51	25.34	314.8	199.8	0.18	11.87	0.823	1.44	0.1	1.03	0.072	0.02	0.002	0.06	0.14	0.183	6.4	2.3	4.1	0.36	65.4	40	25.4	1.6	55	0.7	31	29	1.1	94	275.9	7852	8.31	125	436	22.9	42.2	1.73	24.83	0
98	2	2	1	63	6	1	9.21	4.8	0.456	95.1	30.87	324.6	241.1	0.16	5.8	0.63	2.64	0.287	0.55	0.059	0.19	0.021	0.04	0.13	0.231	10.5	4.2	6.3	0.4	62.3	43.8	18.5	2.4	25	3.8	16	34	0.5	42	259.4	7535	4.7	95	236	29	86	0.894	23.1	0
99	2	2	2	62	31	2	13.89	3.98	0.358	89.87	27.79	309.2	242.7	0.17	12.39	0.892	1.05	0.076	0.39	0.028	0	0	0.06	0.14	0.224	6.8	4	2.8	0.6	58.2	34.2	24	1.4	14	1.7	15	16	0.9	44	96.2	10746	4.2	45	143	28.3	182	0.431	22.3	0
100	2	2	1	42	29	3	16.92	5.75	0.356	61.83	19.35	312.9	221.9	0.16	12.82	0.758	2.28	0.135	1.36	0.08	0.42	0.025	0.04	0.16	0.183	11.4	3.5	7.9	0.3	61.4	34.3	27.1	1.3	59	3.2	16	34	0.5	71	220.4	5237	4.4	87	307	24.3	126	0.615	28.35	0
101	2	2	2	57	26	3	11.14	3.97	0.356	89.9	29.97	333.4	273.9	0.16	8.72	0.782	1.4	0.126	0.97	0.087	0.01	0.001	0.04	0.12	0.202	12.3	3.8	8.5	0.3	61.9	37.5	24.4	1.5	20	2.3	18	26	0.7	71	205.3	7275	6.37	69	224	26.6	116	0.668	22.3	0
102	2	2	2	62	9	1	19.1	4.35	0.4	90.98	29.88	328.5	174.4	0.16	17.64	0.924	1.21	0.063	0.25	0.013	0	0	0	0.13	0.18	13.8	4	9.8	0.3	70	43.5	26.5	1.6	17	1	28	17	1.6	55	297.4	7516	5.72	63	253	22.7	83	0.925	26.75	0
103	2	2	2	56	21	1	17.33	3.77	0.348	92.1	31.11	337.7	190.2	0.17	16.2	0.935	1.09	0.063	0.04	0.002	0	0	0	0.13	0.154	7.4	1.8	5.6	0.2	67.1	38.1	29	1.3	12	3.9	16	15	1.1	47	209.4	7207	3.77	56	163	21.7	100	0.767	23.68	0
104	2	2	2	66	23	3	12.49	3.86	0.346	89.51	29.48	329.4	242.6	0.17	11.21	0.898	0.6	0.048	0.64	0.051	0.02	0.002	0.02	0.12	0.149	13.7	4.8	8.9	0.35	63.1	37.8	25.3	1.5	10	3.3	17	10	1.7	51	216.5	11288	6.05	70	340	27.5	96	0.8	18.07	0
105	2	2	1	57	34	2	8.5	4.78	0.41	85.89	29.26	340.7	114.3	0.17	5.93	0.698	1.71	0.201	0.74	0.087	0.09	0.011	0.03	0.15	0.108	5.4	1.5	3.9	0.28	64.2	38	26.2	1.5	18	3.8	17	14	1.2	92	213.2	7577	7.01	75	390	23.7	79.38	0.96	21.06	0
106	2	2	1	67	13	1	6.93	4.32	0.4	93.72	33.02	352.4	159.7	0.16	3.44	0.497	2.7	0.39	0.59	0.085	0.17	0.025	0.03	0.13	0.154	7.9	2.6	5.3	0.33	68	39.3	28.7	1.4	35	6.3	38	66	0.6	141	249.2	6588	5.17	69	275	22.6	102.81	0.75	20.42	0
107	2	2	1	67	14	2	14.07	5.28	0.38	72.11	23.14	320.9	240	0.17	10.92	0.776	2.19	0.156	0.94	0.067	0	0	0.02	0.16	0.215	10.4	3.2	7.2	0.31	65.2	36.8	28.4	1.3	33	2.9	17	22	0.8	82	189.7	5672	5.9	78	203	31	66.79	1.13	19.83	0
108	2	2	2	53	11	1	7.44	4.53	0.41	90.52	31.66	349.8	252.3	0.16	4.71	0.633	2.05	0.276	0.42	0.057	0.21	0.028	0.04	0.13	0.239	11.5	2.5	9	0.2	72	40.6	31.4	1.3	30	11.2	21	21	1	82	237.6	11136	4.58	55	292	24.5	76	1	26.4	0
109	2	2	1	44	12	2	14.55	4.74	0.424	89.3	28.59	320.1	238.6	0.16	13.31	0.915	0.94	0.065	0.29	0.02	0	0	0.01	0.13	0.184	8.2	3.1	5.1	0.4	62.4	38.4	24	1.6	55	1.4	18	33	0.5	91	234.2	7352	3.98	70	143	26.4	90	0.856	19.5	0
110	2	2	1	55	18	1	6.52	4.2	0.38	89.34	30.11	337	303.7	0.16	3.81	0.584	1.19	0.183	0.4	0.061	1.05	0.16	0.08	0.13	0.235	5.5	1.1	4.4	0.2	67.1	40.1	27	1.5	65	6.5	26	26	1	123	352	8343	7.94	75	332	23.8	92	0.83	24.99	0
111	2	2	2	47	14	2	17.08	3.03	0.265	87.4	29.46	337.1	242.3	0.16	16	0.937	0.88	0.052	0.19	0.011	0	0	0	0.12	0.202	6.5	1.8	4.7	0.28	57.8	34.9	22.9	1.5	18	2.4	36	61	0.6	50	239.1	6686	3.72	60	297	24.4	102.1	0.76	24.5	0
112	2	2	1	50	14	1	6.81	4.45	0.414	93.04	30.78	330.8	195.9	0.16	6.02	0.883	0.64	0.094	0.15	0.022	0	0.001	0	0.13	0.185	16.9	4.8	12.1	0.3	61.6	37.3	24.3	1.5	43	0.7	16	14	1.1	51	255.7	7719	4.69	75	284	21.2	96	0.801	21.51	0
113	2	2	1	61	12	2	9.97	4.82	0.417	86.57	28.85	333.3	312.4	0.16	9.24	0.927	0.68	0.068	0.04	0.004	0	0	0.01	0.13	0.233	9.1	1.7	7.4	0.2	60.7	40.6	20.1	2	20	2.8	15	14	1.1	73	232.7	9333	3.15	67	226	27.3	125	0.622	20.76	0
114	2	2	2	63	32	2	12.69	4.04	0.352	87.26	28.32	324.6	214.4	0.16	12.02	0.947	0.45	0.036	0.21	0.017	0	0	0.01	0.14	0.195	5.2	2.1	3.1	0.4	62.9	36.3	26.6	1.4	51	0.7	24	21	1.1	67	191.3	8040	8.69	61	214	20.9	120	0.647	23.74	0
115	2	2	1	54	3	1	12.91	4.59	0.414	90.23	28.68	317.8	220.9	0.16	12.08	0.936	0.77	0.06	0.05	0.004	0	0	0.01	0.13	0.179	30.8	8.1	22.7	0.3	58.8	41.1	17.7	2.3	13	1.5	15	14	1.1	64	267.4	7867	5.23	80	100	21.1	124	0.627	26.3	0
116	2	2	1	51	12	1	7.98	4.64	0.421	90.88	29.69	326.7	212.9	0.16	6.81	0.853	0.84	0.105	0.32	0.04	0	0	0.01	0.13	0.151	7.3	2.6	4.7	0.4	52.8	35.7	17.1	2.1	17	2.9	18	21	0.9	66	324.5	8889	4.39	70	230	23.9	193	0.408	19.71	0
117	2	2	1	51	19	2	8.19	4.82	0.429	89.01	29.28	328.9	320.2	0.17	3.78	0.462	3.52	0.43	0.56	0.069	0.3	0.037	0.02	0.13	0.221	6.1	2	4.1	0.3	69.8	41.3	28.5	1.4	21	4.3	18	22	0.8	68	279.2	9451	4.14	54	365	26.2	98	0.789	22.3	0
118	2	2	1	67	14	2	18.77	3.6	0.337	93.6	29.33	313.4	264	0.17	17.65	0.94	0.64	0.034	0.46	0.024	0	0	0.02	0.13	0.207	5.4	2.1	3.3	0.4	53.9	35.1	18.8	1.9	50	0.6	16	15	1.1	76	299.6	8018	3.91	87	326	26	113	0.686	24.8	0
119	2	2	2	68	23	2	17.91	3.84	0.359	93.41	28.5	305.1	324.2	0.17	15.28	0.853	1.62	0.09	1	0.056	0.01	0.001	0	0.13	0.234	4.2	1.9	2.3	0.5	62	36.9	25.1	1.5	65	1	19	26	0.7	56	380.7	12519	3.99	64	336	24	121	0.639	23.5	0
120	2	2	2	48	10	1	15.73	4.26	0.398	93.45	28.72	307.3	286.8	0.16	14.91	0.948	0.64	0.041	0.15	0.01	0	0	0.03	0.13	0.214	10.8	2.9	7.9	0.3	65.1	40.5	24.6	1.6	19	5.7	14	21	0.7	48	256.2	7460	3.34	49	153	29.3	154	0.509	22.3	0
121	2	2	1	44	37	3	12.76	4.74	0.31	65.43	20.49	313.2	206.8	0.17	10.31	0.808	1.14	0.09	1.19	0.093	0.11	0.008	0.01	0.15	0.195	20.6	6.6	14	0.3	60.2	38.9	21.3	1.8	9	0.2	17	17	1	36	258	6843	3.66	73	213	23.4	124	0.628	26.26	0
122	2	2	1	35	6	1	15.5	4.23	0.396	93.61	31.69	338.6	146.2	0.16	14.4	0.929	0.72	0.046	0.38	0.024	0	0	0	0.12	0.122	11.4	5.1	6.3	0.4	62.6	41.3	21.3	1.9	29	1.6	16	15	1.1	53	200.3	7814	4.5	73	212	23.4	148	0.528	18.94	0
123	2	2	1	54	11	2	10.98	4.14	0.365	87.99	28.06	318.9	181.9	0.16	10.33	0.941	0.61	0.055	0.04	0.004	0	0	0.01	0.13	0.156	5.4	2.5	2.9	0.5	64.3	41.1	23.2	1.8	12	1.3	19	23	0.8	60	182.4	6839	4.12	54	170	22.8	151	0.516	17.04	0
124	2	2	1	49	7	2	21.62	4.17	0.363	86.97	29.84	343.2	244	0.16	17.93	0.829	2.3	0.107	1.18	0.055	0.02	0.001	0.2	0.13	0.191	6.9	1.4	5.5	0.2	62.4	41.9	20.5	2	23	5.1	17	14	1.2	67	216.1	7945	6.49	75	224	27.9	101	0.762	24.45	0
125	2	2	1	57	7	2	9.44	3.89	0.383	98.3	31.34	318.8	236.2	0.16	8.53	0.904	0.67	0.071	0.24	0.025	0	0	0	0.12	0.181	19.2	7	12.2	0.4	62.2	32.7	29.5	1.1	35	2.9	13	12	1.1	163	155.2	7920	2.81	58	251	23.5	118	0.658	16.37	0
126	2	2	1	49	10	1	7.31	3.94	0.365	92.7	31.59	340.8	192.1	0.17	5.9	0.807	0.76	0.103	0.54	0.074	0.09	0.013	0.02	0.12	0.147	15.5	4.9	10.6	0.3	61.6	38.5	23.1	1.7	11	2.8	20	26	0.8	58	248.4	7211	3.94	65	222	30.2	126	0.618	23.88	0
127	2	2	1	53	8	2	12.71	3.97	0.373	94	30.5	324	204	0.14	10.72	0.844	1.14	0.09	0.79	0.062	0.03	0.002	0.03	0.13	0.24	10	3.3	6.7	0.3	52.3	30.6	21.7	1.4	58.5	1.66	37	30	1.2	72	312.9	7064	4.35	82	295	25.5	97	0.79	23.24	0
128	2	2	1	72	23	2	16.56	4.38	0.431	98.4	33.1	336	141	0.13	15.46	0.933	0.89	0.054	0.2	0.012	0	0	0.01	0.11	0.15	19.5	5.1	14.4	0.3	63.9	31.7	32.2	1	32.8	1.39	68	50	1.4	71	161.8	6826	6.36	94	374	24.3	94	0.82	26.85	0
129	2	2	1	61	7	2	11.2	4.91	0.367	74.7	24	322	222	0.1	9.51	0.849	0.9	0.08	0.69	0.062	0.07	0.006	0.03	0.14	0.21	18.3	6.1	12.2	0.33	63.2	33.5	29.7	1.1	23	0.3	29	28	1	75	223.1	8288	5.68	65	192	23.3	107.3	0.72	20.7	0
130	2	2	2	53	31	3	7.06	3.6	0.325	90.28	29.88	330.9	214.5	0.16	6.64	0.941	0.39	0.055	0.03	0.004	0	0	0	0.14	0.166	8.9	2.3	6.6	0.26	59.4	36.2	23.2	1.6	13	0.7	22	33	0.7	67	208.7	7244	3.22	42	167	22.9	96.1	0.8	21.1	1
131	1	1	2	43	19	3	11.05	4.15	0.281	67.63	20.54	303.7	282.9	0.16	9.25	0.837	1.08	0.098	0.69	0.063	0.01	0.001	0.02	0.19	0.257	8.8	2.9	5.9	0.3	67.3	36.9	30.4	1.2	15.1	0.88	21	26	5.3	58	237.4	7147	4.77	63	170	23.6	127	0.61	28	0
132	1	1	1	67	7	1	6.03	4.13	0.386	93.36	32.46	347.7	268.6	0.17	4.31	0.714	1.17	0.194	0.32	0.054	0.2	0.033	0.03	0.13	0.167	13.9	2.7	11.2	0.19	60.6	37	23.6	1.6	14	19.9	32	24	0.8	53	244	6643	3.85	65	343	26.5	64.4	1.17	22.22	0
133	1	1	1	51	2	1	9.04	4.49	0.433	96.52	32.41	335.8	152.1	0.16	8.54	0.945	0.48	0.053	0.02	0.003	0	0	0	0.13	0.113	31.5	9.7	21.8	0.31	60.8	39.4	21.4	1.8	25	1.7	26	34	0.8	78	214.1	6087	3.84	75	264	27.6	88	0.87	18.59	0
134	1	1	2	42	7	1	15.2	4	0.362	90.41	30.16	333.6	256.4	0.16	12.52	0.823	1.69	0.111	0.95	0.063	0.01	0.001	0.04	0.14	0.178	17.3	2.8	14.5	0.16	63.6	38.2	25.4	1.5	13	0.6	14	28	0.5	49	232.4	8910	3.82	56	205	22	126.8	0.61	25.71	0
135	1	1	2	52	25	2	9.86	4.05	0.342	84.49	27.73	328.1	272.3	0.16	9.08	0.921	0.72	0.073	0.06	0.006	0	0	0	0.13	0.197	4.7	1.3	3.4	0.28	67.1	38.8	28.3	1.4	19	0.5	20	15	1.3	53	199.1	10042	3.54	58	222	26.5	189.8	0.41	30.11	0
136	1	1	2	47	10	1	10.54	4.44	0.388	87.23	29.31	336	207.1	0.17	9.64	0.915	0.79	0.075	0.11	0.01	0	0	0	0.13	0.207	10.1	2.8	7.3	0.28	69.1	37.6	31.5	1.2	24	2.1	19	29	0.7	51	301	9640	4.64	54	255	20.7	135.9	0.57	27.24	0
137	1	1	2	72	28	1	11.77	3.2	0.294	91.9	31.9	347	181	0.08	10.92	0.927	0.62	0.053	0.22	0.019	0	0	0.01	0.12	0.16	21.5	5.4	16.1	0.25	61	27.6	33.4	0.8	19	0.6	47	26	1.8	84	165.1	6156	4.28	46	204	18.8	126.1	0.62	16.61	0
138	1	1	2	46	12	2	9.17	3.99	0.312	78.29	25.44	324.9	120.1	0.17	8.58	0.936	0.36	0.039	0.23	0.025	0	0	0	0.18	0.117	9.1	1.3	7.8	0.14	65.9	36.9	29	1.3	12	0.7	21	26	0.8	66	180.6	6576	3.46	48	212	22.9	148.4	0.53	28.89	1
139	1	2	2	57	26	2	23.3	4.04	0.36	88.8	28.4	320	265	0.16	21.58	0.926	1.24	0.053	0.47	0.02	0.01	0	0.01	0.12	0.247	6.2	1.6	4.6	0.3	68.4	38.8	29.6	1.3	36	4.4	23	28	0.8	51	273.6	11327	3.72	74	258	24.7	73	1.045	24.88	0
140	1	2	1	64	11	1	10.5	5.38	0.37	69.6	21.8	313	250	0.17	9.4	0.897	0.8	0.076	0.1	0.007	0.2	0.018	0	0.16	0.205	4.6	1.4	3.2	0.3	60.6	35.3	25.3	1.4	20	7.6	15	32	0.5	51	271.9	8132	3.05	81	433	27.4	79	0.969	19.2	0
141	1	2	2	54	45	1	5.1	4.02	0.35	87.4	29.6	339	251	0.16	3.21	0.626	1.29	0.251	0.27	0.053	0.27	0.054	0.09	0.13	0.205	7.8	1.7	6.1	0.2	63.7	38.8	24.9	1.6	19	47	18	28	0.6	62	310.1	6826	4.09	60	238	26.2	103	0.75	18.29	0
142	1	2	2	50	21	2	12.27	4.07	0.365	89.6	29.03	324	326	0.16	10.65	0.868	1.07	0.087	0.54	0.044	0	0	0.02	0.13	0.213	6.1	1.8	4.3	0.3	74.7	40.2	34.5	1.2	33	4	16	24	0.7	43	281.3	9744	6.48	71	271	25.2	77	0.987	25.07	0
143	1	2	1	70	16	2	10.26	6.22	0.41	65.31	20.4	312.4	220.9	0.16	6.39	0.623	3.02	0.295	0.75	0.073	0.07	0.007	0.03	0.17	0.201	3.9	1.7	2.2	0.4	68.6	39.2	29.4	1.3	34	7.9	22	22	1	47	275.9	8070	7.14	86	561	24.6	62	1.207	21.34	0
144	1	2	1	38	5	1	7.91	4.66	0.42	90.87	30.6	336.8	295.8	0.16	4.05	0.512	2.58	0.326	0.46	0.059	0.77	0.097	0.05	0.13	0.232	7.4	2.7	4.7	0.4	64.6	37.6	27	1.4	33	4.3	20	32	0.6	54	242.7	8992	3.66	85	480	23.3	90	0.855	21.61	0
145	1	2	2	57	44	2	5.29	4.72	0.459	97.37	31.77	326.3	243	0.16	2.72	0.514	1.63	0.309	0.61	0.116	0.29	0.055	0.03	0.14	0.192	4.2	1	3.2	0.24	78.1	38.8	39.3	1	79	7.9	19	26	0.7	197	278.6	10012	3.27	57	360	20.3	82.6	0.92	24.44	0
146	1	2	1	57	3	1	15.43	5.09	0.412	80.99	26.16	323	351.6	0.15	14.58	0.945	0.72	0.046	0.13	0.009	0	0	0	0.13	0.278	10.3	1.8	8.5	0.2	68.7	42.9	25.8	1.7	31	1.6	26	30	0.9	74	308.6	8364	3.52	73	235	24.2	100	0.767	21.61	0
147	1	2	1	68	6	3	9.27	3.94	0.368	93.55	28.87	308.5	241.9	0.16	7.79	0.841	0.94	0.102	0.53	0.057	0	0	0	0.14	0.16	9.9	2.8	7.1	0.3	53.1	31.7	21.4	1.5	11	9.6	14	31	0.5	45	232.9	7843	4.31	91	321	27.6	86	0.889	20.58	0
148	1	2	2	66	23	2	8.68	4.05	0.352	87.09	28.42	326.3	196.8	0.17	7.88	0.908	0.77	0.089	0.02	0.003	0	0	0	0.14	0.162	4.9	1.8	3.1	0.4	67.9	35.9	32	1.1	30	2.1	29	43	0.7	90	191.5	8985	4.51	54	244	21.4	132	0.59	22.22	0
149	2	2	2	44	13	1	5.52	4.18	0.384	91.79	30.53	332.6	248	0.16	2.88	0.523	2	0.363	0.5	0.09	0.11	0.021	0.02	0.13	0.227	10.3	2	8.3	0.2	64.6	39.3	25.3	1.6	15	3.5	13	7	1.9	44	276.8	7714	4.48	59	160	22.2	109	0.706	18.67	0
150	2	2	1	55	6	1	23.2	4.43	0.42	95.1	32.4	341	177	0.16	20.71	0.894	1.66	0.072	0.71	0.031	0.01	0	0.06	0.11	0.15	13	3.3	9.7	0.3	66	40.4	25.6	1.6	18	5.2	15	18	0.8	65	261.4	9780	3.1	94	313	27.7	69	1.09	22	0
151	2	2	1	51	3	1	5.72	4.84	0.46	96.07	31.57	328.6	258	0.16	2.68	0.469	2.17	0.379	0.47	0.082	0.35	0.062	0.05	0.12	0.214	32	8.4	23.6	0.3	71.9	43.5	28.4	1.5	19	8.8	18	26	0.7	55	292.2	11033	5.02	86	269	27	78	0.975	20.32	0
152	2	2	2	49	11	1	15.2	4.21	0.36	84.3	28.2	335	215	0.16	12.6	0.833	1.4	0.095	1	0.066	0.1	0.006	0	0.13	0.175	8.1	2.7	5.4	0.3	64	37.6	26.4	1.4	18	1.5	18	12	1.5	45	252.2	7005	3.88	55	148	24.8	83	0.925	27.64	0
153	2	2	1	45	3	1	8.2	4.9	0.45	91.5	30.5	333	196	0.16	3.89	0.476	3.32	0.405	0.64	0.078	0.32	0.039	0.02	0.13	0.124	9.9	2.7	7.2	0.3	62.7	42.3	20.4	2.1	30	3.3	31	45	0.7	57	308.6	8893	5.2	87	394	23.4	70	1.079	22.41	0
154	2	2	1	51	2	1	21.3	4.62	0.43	93.6	30.1	322	238	0.16	20.25	0.951	0.77	0.036	0.27	0.013	0	0	0	0.13	0.193	20	5.9	14.1	0.3	65.3	41.5	23.8	1.7	34	2.1	21	20	1.1	59	276.2	10019	4.58	75	267	29	91	0.841	19.38	0
155	2	2	1	48	3	1	5.91	4.56	0.41	89.16	30.08	337.4	193.3	0.16	2.88	0.487	2.19	0.37	0.56	0.095	0.26	0.044	0.02	0.13	0.172	6.8	2.7	4.1	0.4	62.4	37.2	25.2	1.5	18	19.4	17	22	0.8	44	204.8	6464	4.32	77	326	29.3	77	0.985	24.5	0
156	2	2	1	51	3	2	23.7	4.68	0.43	91.4	30.6	335	233	0.16	21.7	0.917	1.16	0.049	0.78	0.033	0	0	0.01	0.13	0.236	10.5	2.9	7.6	0.3	68	39.8	28.2	1.4	72	1.3	17	45	0.4	49	350.3	9263	6.99	59	224	23.8	78	0.982	23.59	0
157	2	2	1	57	3	1	14.9	4.92	0.46	93.27	31.42	336.9	169.6	0.17	13.69	0.919	1.04	0.07	0.17	0.011	0.01	0.001	0	0.13	0.165	7.5	2.5	5	0.3	58.6	34	24.6	1.4	22	0.8	18	18	1	45	216.1	7146	4.63	72	257	21.1	96	0.799	25.39	0
158	2	2	1	43	20	1	5.11	4.33	0.355	82	27.3	332	167	0.15	1.98	0.388	2.58	0.505	0.37	0.072	0.13	0.025	0.05	0.14	0.2	11.2	2.6	8.6	0.2	65.2	38	27.2	1.4	14.1	3.44	28	9	3.1	102	263.1	7564	2.76	45	360	25.7	109	0.71	37.55	0
159	2	2	1	55	8	1	11.34	5.63	0.46	81.48	26.53	325.6	246.1	0.16	9.84	0.867	0.94	0.083	0.57	0.05	0	0	0	0.13	0.225	9.8	4.2	5.6	0.4	61.7	34.3	27.4	1.3	26	1.1	20	18	1.1	78	191.3	8819	5.97	61	375	23.9	77	0.983	22.39	0
[truncated: 37 more columns]
