# Supplementary material for: To infer the probability of cervical ossification of the posterior longitudinal ligament and explore its impact on cervical surgery
Source: Sci Rep. 2023 Jun 17;13:9816. doi: 10.1038/s41598-023-36992-7 (PMC10276809; doi:10.1038/s41598-023-36992-7)
Supplement: Supplementary file 5 — Supplementary Information 5. [file 41598_2023_36992_MOESM5_ESM.xlsx]

## Sheet: Sheet 1
Figure4| Logistic regression result
gene	OR.x	X2.5.	X97.5.	P	OR.y	lower95ci	upper95ci	Pr...Z..
Abnormal_liver_and_kidney_function	4.86538	0.889843	26.6057	0.0547195
Age	1.02212	1.00158	1.04343	0.0359131	1.00151	0.998664	1.00437	0.298675
ALB	0.990272	0.941458	1.04144	0.703766
ALB_GLB_ratio	0.545257	0.271509	1.07265	0.0831987
ALP	1.00579	0.997976	1.0133	0.133722
ALT	1.01629	1.00607	1.02664	0.00155766	1.0014	0.999505	1.0033	0.148065
AS	2.39151	0.110545	25.1856	0.47818
AST	1.02429	1.01056	1.03858	0.000540471	1.00325	1.00079	1.0057	0.00971464
AST_ALT_ratio	0.876851	0.653708	1.05378	0.337298
BASO	0.737821	0.00124624	7.02961	0.847266
BMI	1.09501	1.02772	1.16788	0.005132	1.00664	0.997121	1.01624	0.172764
BUN	1.09298	0.976251	1.21975	0.114804
Cancer	8.18068e-07		1.85868e+23	0.982819
Ccr	1.00144	0.994144	1.00863	0.696281
Cerebrovascular_Disease	1.10059	0.249149	3.48778	0.882686
Cervical_instability	1.17034	0.650323	2.016	0.583791
CHD	7.3125	1.19769	56.033	0.0304149	1.59879	1.16627	2.19172	0.00368088
ChE	1.00002	0.999899	1.00015	0.704057
Cigarette	1.02813	0.56503	1.78228	0.924159
Classification_of_neural_function	0.851262	0.559101	1.30293	0.45463
Cr	0.999586	0.987295	1.01152	0.946519
CV	0.209617	9.84828e-08	92274	0.823228
Cys_C	1.08938	0.420519	2.67474	0.855593
DBil	1.03606	0.92505	1.15189	0.524411
DBil_TBil_ratio	0.863072	0.111863	6.10678	0.885043
Diabetes	1.85587	0.795438	3.98477	0.12799
Emergency_admission	1.92	0.272434	9.03949	0.439317
EO	26.0587	0.00227533	85062.5	0.453496
Eosinophil_absolute_value	1.03568	0.338281	2.26708	0.937235
ESR	1.00858	0.997767	1.01894	0.109096
Gender	0.735142	0.47325	1.12777	0.163802
GGT	1.004	0.997715	1.00979	0.185079
GLB	1.02453	0.987305	1.0621	0.1867
HCO	0.930648	0.86988	0.994621	0.0352294	0.993134	0.984115	1.00224	0.139332
HCT	0.229	0.00290545	18.1558	0.507859
History_of_cervical_spine_surgery	2.1784	0.963728	4.60496	0.0485813	1.13904	1.00314	1.29336	0.0450513
hs_CRP	1.2411	0.937613	1.64386	0.130831
Hypertension	2.0544	1.24575	3.32773	0.00396116	1.05252	0.971724	1.14003	0.209581
IBil	1.01778	0.96524	1.07083	0.504356
LYM	0.422448	0.0396743	3.70266	0.454424
Lymphocyte_absolute_value	0.879537	0.640257	1.18047	0.409397
MCHC	1.00229	0.984288	1.02068	0.804858
MCV	0.999309	0.975505	1.02522	0.956405
MEHC	1.00067	0.940694	1.06864	0.983638
MONO	0.487093	0.000903626	225.736	0.820168
Monocyte_absolute_value	0.931426	0.534333	1.58723	0.797681
NEUT	1.45627	0.316846	7.42227	0.63915
Neutrophil_absolute_value	0.999638	0.954627	1.04609	0.98759
OALL	0.198603	0.114876	0.344593	7.10664e-09	0.753687	0.685835	0.828251	6.98842e-09
Osteoporosis	1.62667	0.626621	3.75778	0.279645
PAB	0.998878	0.995301	1.0024	0.535181
PCT	2.06497	0.0570381	64.4292	0.685108
PDW	6.12961	0.000326554	287516	0.72863
Peptic_ulcer	0.875091	0.291253	2.1458	0.789134
PLT	1.00094	0.997985	1.00379	0.525499
Preoperative_VAS_score	0.920646	0.82555	1.02398	0.131655
RBC	0.917746	0.660939	1.25813	0.600674
Rheumatoid_arthritis	2.06868	0.44035	7.5747	0.297975
TB	1.01201	0.982887	1.04085	0.410083
TBA	0.99125	0.953219	1.01302	0.565813
TBil	1.01551	0.97519	1.05565	0.445233
UA	1.00278	1.00058	1.00497	0.0128216	1.00023	0.999919	1.00055	0.145951
WBC	0.995817	0.948431	1.04441	0.864408
